# Supplementary material for: Direct and indirect Z-scheme heterostructure-coupled photosystem enabling cooperation of CO2 reduction and H2O oxidation
Source: Nat Commun. 2020 Jun 16;11:3043. doi: 10.1038/s41467-020-16742-3 (PMC7297725; doi:10.1038/s41467-020-16742-3)
Supplement: Supplementary file 3 — Source Data [file 41467_2020_16742_MOESM3_ESM.xlsx]

## Sheet: Figure 3a
Figure 3a		HS-LEIS	3 keV 4He+
	Ef / eV	SiC / Intensity	Pt/SiC / Intensity	Cu2O-Pt/SiC / Intensity	Pt/SiC/IrOx / Intensity	Cu2O-Pt/SiC/IrOx / Intensity
	418	10.9821	6.11873	7.7199	4.42846	7.67015
	420	11.0115	6.13512	7.74057	4.44032	7.69069
	422	10.8407	6.30448	7.81363	4.51411	7.79555
	424	10.3651	6.13268	8.26964	4.2346	8.35763
	426	9.8617	5.85906	8.59219	4.19117	8.57018
	428	9.47482	5.66893	8.61909	4.36133	8.41853
	430	9.36649	5.7965	8.17979	4.67641	7.94977
	432	10.1649	5.80113	7.8204	4.00428	8.32254
	434	10.465	5.72185	8.05103	3.80938	8.41459
	436	10.2539	5.4373	8.03552	3.84159	8.27032
	438	9.82153	5.09636	7.8121	3.94867	7.99502
	440	9.66257	4.95352	7.39023	3.84219	7.717
	442	9.53866	5.182	7.76685	3.99395	7.83425
	444	9.58339	5.22053	7.83919	3.96031	8.00982
	446	9.41793	5.21176	7.84011	3.97937	8.08857
	448	8.90695	5.17711	7.80559	4.11865	8.00865
	450	8.74804	5.22622	8.28298	4.23961	7.76584
	452	9.07727	5.04535	8.24337	3.82826	7.39036
	454	9.00449	4.85386	8.12007	3.60445	7.05889
	456	8.55947	4.67617	7.92947	3.5686	6.78473
	458	8.33116	5.19417	7.69588	3.57638	6.79476
	460	8.40008	5.18237	7.61917	3.5484	6.81118
	462	8.58628	4.91297	7.49761	3.45713	6.81492
	464	8.65758	4.37928	6.9763	3.32128	6.79088
	466	8.57395	4.03399	6.63067	3.245	6.76524
	468	8.39766	3.99791	6.60127	3.45027	6.66596
	470	8.41323	4.15393	6.42165	3.67043	6.63086
	472	8.67608	4.5317	6.10082	3.83716	6.56498
	474	8.9244	4.91011	5.99775	3.76982	6.84027
	476	8.65186	4.76539	6.35691	3.50537	6.82902
	478	8.58664	4.64244	6.53747	3.35475	6.52769
	480	8.11467	4.54184	6.5853	3.44607	6.19873
	482	7.89056	4.59074	6.51915	3.31603	6.02388
	484	7.59044	4.46622	6.37388	3.09732	6.05092
	486	7.43581	4.34428	6.44576	3.00563	6.09854
	488	7.26607	4.31998	6.51444	3.12889	5.8928
	490	7.28908	4.30793	6.49767	3.15522	5.86021
	492	7.3559	4.27096	6.33915	3.09585	5.80276
	494	7.96725	4.03271	6.01765	3.31312	6.14305
	496	7.99034	4.12543	5.81275	3.38764	6.11741
	498	7.73431	4.28472	5.65981	3.37515	6.08034
	500	7.2001	4.43407	5.50685	3.25471	6.09619
	502	6.90466	4.26771	5.84382	3.31813	6.12367
	504	7.06284	3.95246	5.91177	3.22572	6.16324
	506	7.19059	3.94064	5.88215	2.94713	6.11432
	508	7.13306	3.98816	5.62144	2.67001	6.03504
	510	6.97169	4.19195	5.24395	2.50204	5.65479
	512	6.67035	4.15007	5.13238	2.57181	5.57137
	514	6.47219	4.13843	5.21096	2.78427	5.64812
	516	6.35923	3.91876	5.38182	2.97236	5.86124
	518	6.6842	3.50534	5.32759	2.94764	5.83328
	520	6.73254	3.30453	5.22983	2.83765	5.61611
	522	6.6768	3.42782	5.1428	2.61333	5.58697
	524	6.45636	3.76226	5.14128	2.65751	5.71733
	526	6.40961	3.87361	5.17107	2.52548	5.6084
	528	6.34833	3.84576	5.17743	2.69111	5.56599
	530	6.12426	3.62817	5.02097	2.66208	5.31812
	532	5.93382	3.65414	4.92898	2.63124	5.12003
	534	5.9565	3.50625	4.73673	2.61892	5.01976
	536	6.05906	3.34578	4.57438	2.6939	4.99578
	538	6.41943	3.3189	4.50696	2.85775	5.34615
	540	6.24996	3.3831	4.70064	2.72419	5.35757
	542	6.00979	3.47818	4.82593	2.58255	5.23362
	544	5.65997	3.57418	4.68473	2.60706	5.0214
	546	5.6911	3.64475	4.58607	2.56375	5.07828
	548	5.81195	3.56151	4.45815	2.56233	5.14025
	550	5.97358	3.39166	4.55322	2.36442	5.11717
	552	6.00334	3.23023	4.40016	2.31567	5.04643
	554	5.79474	2.94819	4.32042	2.25183	4.96025
	556	5.6155	2.97412	4.28702	2.31965	4.83459
	558	5.57969	3.0198	4.14699	2.34517	4.89475
	560	5.64724	3.19219	3.94894	2.31372	4.94363
	562	5.85792	3.26319	3.88256	2.30967	4.82896
	564	5.78891	3.51998	4.02591	2.46005	4.70336
	566	5.89724	3.41115	4.02913	2.51979	4.70179
	568	5.8262	3.19639	3.99633	2.55283	4.71441
	570	5.75171	3.17454	3.99727	2.38493	4.79613
	572	5.53344	3.21916	3.85523	2.34206	4.69166
	574	5.37394	3.15703	3.79464	2.36696	4.73048
	576	5.29793	2.82	3.97621	2.35335	4.47262
	578	5.38422	2.64823	4.02245	2.23744	4.51147
	580	5.47138	2.56218	3.96267	2.08132	4.5002
	582	5.42838	2.68868	3.91097	2.01335	4.68157
	584	5.45645	2.81712	3.92702	2.0443	4.6811
	586	5.44484	2.91875	3.90552	2.12088	4.6431
	588	5.27054	2.92867	3.73495	2.16358	4.52371
	590	5.1773	2.88521	3.6593	2.1514	4.44168
	592	5.14503	2.87878	3.58822	2.21575	4.44727
	594	5.1927	2.85506	3.63209	2.2502	4.41853
	596	5.06103	2.80076	3.6391	2.24971	4.21934
	598	5.12653	2.74487	3.64415	2.16841	4.09965
	600	5.14444	2.8314	3.76326	2.17166	4.09185
	602	5.21831	2.81782	3.83298	2.20285	4.1357
	604	5.12472	2.74891	3.77483	2.18371	4.12161
	606	5.04453	2.73742	3.61941	2.09382	4.07571
	608	5.04705	2.94806	3.59395	1.99285	4.26581
	610	5.19095	2.92558	3.58285	1.9379	4.26881
	612	5.30174	2.87936	3.62411	1.9155	4.16115
	614	5.11691	2.75911	3.55298	1.90848	4.00812
	616	5.04813	2.6547	3.57356	1.97779	4.00115
	618	4.90384	2.66316	3.51289	2.03403	3.95896
	620	4.93601	2.58209	3.41536	2.01599	3.87234
	622	4.97752	2.50026	3.42981	2.05144	3.77484
	624	5.02023	2.44895	3.57362	2.09542	3.7478
	626	5.05283	2.51917	3.54147	1.98196	3.72994
	628	4.94681	2.51021	3.51442	1.86605	3.78507
	630	4.91747	2.54111	3.51168	1.75427	3.75809
	632	4.99442	2.48205	3.51562	1.80294	3.71528
	634	5.06121	2.53815	3.32325	1.78614	3.77324
	636	4.88114	2.70668	3.23392	1.83006	3.95514
	638	4.81913	2.74632	3.1559	1.83189	3.98147
	640	4.85486	2.70042	3.17315	1.87067	3.8723
	642	4.94339	2.54262	3.29089	1.85132	3.70635
	644	4.79244	2.45031	3.32253	1.79988	3.5975
	646	4.81358	2.40048	3.34738	1.78537	3.65094
	648	4.72405	2.31232	3.30981	1.9058	3.7136
	650	4.62658	2.2536	3.42222	1.97329	3.60936
	652	4.73746	2.22751	3.35084	1.9048	3.55242
	654	4.78062	2.23747	3.26518	1.8287	3.59904
	656	4.75495	2.3003	3.07865	1.78072	3.57718
	658	4.56605	2.34734	3.03771	1.68564	3.50706
	660	4.53181	2.3535	2.94595	1.61186	3.53522
	662	4.46064	2.3532	2.86192	1.5731	3.61202
	664	4.61447	2.28243	2.76012	1.57458	3.51668
	666	4.5024	2.33329	2.84236	1.65169	3.51893
	668	4.4176	2.37658	3.0034	1.65765	3.5492
	670	4.34472	2.40183	2.96957	1.75734	3.72734
	672	4.43337	2.38931	2.87685	1.78741	3.63638
	674	4.53089	2.36751	2.70193	1.77213	3.51803
	676	4.44492	2.40541	2.67363	1.67669	3.36073
	678	4.44016	2.34503	2.75371	1.67643	3.36859
	680	4.41787	2.27738	2.91037	1.6357	3.38891
	682	4.52783	2.28395	2.98119	1.60039	3.47349
	684	4.53817	2.32206	2.84878	1.58076	3.59138
	686	4.48418	2.35972	2.82698	1.58125	3.63825
	688	4.43045	2.32866	2.83375	1.55369	3.50362
	690	4.46209	2.30908	2.97047	1.6035	3.39635
	692	4.36539	2.25962	2.83405	1.60191	3.18867
	694	4.45225	2.2024	2.67273	1.57476	3.25819
	696	4.41967	2.13522	2.61008	1.52405	3.1977
	698	4.45805	2.09997	2.69716	1.52443	3.33568
	700	4.36867	2.11902	2.79398	1.59877	3.24998
	702	4.29168	2.14617	2.79253	1.52379	3.14521
	704	4.2428	2.20544	2.72211	1.5131	3.08863
	706	4.18756	2.25512	2.66216	1.45856	3.32388
	708	4.14924	2.16344	2.71959	1.53856	3.53396
	710	4.09753	2.11478	2.77658	1.4923	3.51678
	712	4.13839	2.10431	2.80604	1.42653	3.45628
	714	4.19966	2.28911	2.78663	1.38463	3.21839
	716	4.15452	2.30009	2.71776	1.39808	3.19527
	718	4.12236	2.29118	2.65505	1.37368	3.18118
	720	4.1651	2.21616	2.56507	1.25783	3.21812
	722	4.12818	2.18375	2.48382	1.25578	3.16931
	724	4.00717	2.17783	2.45029	1.32918	3.15966
	726	4.13924	2.18232	2.50664	1.4393	3.15366
	728	4.28937	2.18001	2.57655	1.45455	3.11323
	730	4.1883	2.08954	2.66837	1.49618	3.17656
	732	4.10489	1.951	2.7053	1.45367	3.22134
	734	4.18236	1.92361	2.69756	1.43136	3.26721
	736	4.39559	1.86129	2.65725	1.4144	3.29378
	738	4.33524	2.00559	2.76645	1.456	3.25669
	740	4.22641	2.07292	2.72114	1.46784	3.18707
	742	4.10938	2.2757	2.7177	1.49124	3.13013
	744	3.96134	2.29285	2.68276	1.44997	3.04144
	746	3.92939	2.23954	2.67706	1.50666	3.04468
	748	4.1567	2.11151	2.63857	1.51581	3.09912
	750	4.28873	2.07658	2.52837	1.48092	3.13286
	752	4.34294	1.98435	2.56711	1.39672	3.16721
	754	4.28772	1.96125	2.6411	1.49593	3.24878
	756	4.39273	1.95251	2.71644	1.59289	3.32021
	758	4.7332	2.13567	2.68897	1.64468	3.42924
	760	4.55153	2.19652	2.69843	1.64103	3.43243
	762	4.3359	2.24802	2.62953	1.57844	3.34397
	764	4.14012	2.12814	2.67472	1.51709	3.29472
	766	4.18808	2.1144	2.61282	1.45542	3.24189
	768	4.35065	2.15842	2.77655	1.50159	3.38947
	770	4.48657	2.33118	2.82347	1.59477	3.55654
	772	4.7042	2.36787	2.86051	1.65256	3.61213
	774	4.60332	2.32478	2.78578	1.59814	3.57537
	776	4.42797	2.36672	2.70369	1.5434	3.52272
	778	4.38291	2.37084	2.65951	1.49172	3.60348
	780	4.35581	2.3762	2.60606	1.48966	3.63588
	782	4.30221	2.37751	2.58906	1.61444	3.68108
	784	4.31218	2.53343	2.67139	1.69603	3.64547
	786	4.17187	2.52494	2.78322	1.85183	3.67413
	788	4.14189	2.4336	2.86108	1.84699	3.64808
	790	4.28507	2.30828	2.76122	1.84961	3.68606
	792	4.6602	2.26287	2.77499	1.80982	3.71486
	794	4.88859	2.33899	2.9096	1.73391	3.73943
	796	4.75154	2.45969	2.9291	1.72241	3.47865
	798	4.54917	2.44666	2.84465	1.71321	3.44421
	800	4.47175	2.37321	2.77399	1.72812	3.44495
	802	4.67901	2.30398	2.88783	1.66564	3.63144
	804	4.65737	2.31781	2.87521	1.64487	3.53057
	806	4.62375	2.3696	2.76795	1.63909	3.46493
	808	4.32923	2.3991	2.58582	1.66609	3.50527
	810	4.28552	2.35237	2.54104	1.61901	3.57478
	812	4.23208	2.28348	2.62719	1.59417	3.43897
	814	4.31233	2.23265	2.61174	1.5153	3.32554
	816	4.12929	2.25294	2.41666	1.44336	3.1678
	818	4.01683	2.0611	2.43144	1.36766	3.16459
	820	3.94026	1.9834	2.47391	1.4078	3.19409
	822	3.87874	1.90377	2.4147	1.40824	3.13183
	824	3.80829	1.92857	2.1462	1.32074	3.04872
	826	3.8638	1.9739	1.92073	1.28543	2.98618
	828	3.84859	1.93409	2.00224	1.3613	2.98461
	830	4.01117	1.90527	2.09026	1.43602	3.01826
	832	4.00045	1.84712	2.29894	1.3864	3.06737
	834	3.93957	1.81952	2.30879	1.3298	3.04973
	836	3.77481	1.88853	2.21875	1.27848	2.87085
	838	3.77032	1.89896	2.01811	1.27871	2.82393
	840	3.73036	1.87622	2.01219	1.27875	2.78389
	842	3.83565	1.82862	2.05805	1.37108	2.74961
	844	3.85281	1.8229	2.12707	1.44065	2.72313
	846	3.82179	1.86369	2.23114	1.42721	2.67225
	848	3.77848	1.90566	2.22791	1.32229	2.68983
	850	3.67273	1.89433	2.14999	1.22725	2.74576
	852	3.54771	1.78479	2.05927	1.16493	2.8225
	854	3.36992	1.70832	2.06207	1.20005	2.82735
	856	3.42264	1.76677	2.07871	1.21151	2.84682
	858	3.48098	1.71168	2.08287	1.23434	2.87956
	860	3.56467	1.60723	2.11268	1.12884	2.79142
	862	3.55664	1.5661	2.03603	1.04294	2.68944
	864	3.56618	1.57495	2.08883	1.07879	2.72063
	866	3.61364	1.73336	2.07889	1.20496	2.7932
	868	3.6045	1.80649	2.04713	1.24588	2.80247
	870	3.60689	1.93909	1.8676	1.21383	2.63346
	872	3.61968	1.90939	1.91002	1.1495	2.73048
	874	3.61047	1.84337	1.94056	1.16569	2.85933
	876	3.63804	1.70296	2.051	1.18814	2.91209
	878	3.58225	1.61947	2.0213	1.18972	2.80461
	880	3.48332	1.65299	2.04559	1.17501	2.75622
	882	3.34672	1.67425	2.0245	1.13202	2.70471
	884	3.31347	1.61016	2.04134	1.07424	2.7024
	886	3.38998	1.60922	2.00974	1.02449	2.66822
	888	3.43304	1.64765	1.97103	0.9975	2.72484
	890	3.42018	1.74184	1.98134	1.00758	2.69713
	892	3.46419	1.67414	2.00327	1.10014	2.71686
	894	3.51284	1.66248	1.9803	1.13669	2.68016
	896	3.5257	1.59373	1.92741	1.13247	2.80609
	898	3.42795	1.54871	2.00929	1.10927	2.82191
	900	3.54799	1.53551	2.08965	1.14652	2.73816
	902	3.4889	1.56167	2.05046	1.12045	2.69844
	904	3.36906	1.66792	1.94431	1.12228	2.76493
	906	3.29222	1.74651	2.05182	1.14867	2.78098
	908	3.28072	1.80204	2.12274	1.1727	2.76995
	910	3.39595	1.78735	2.03426	1.14781	2.75111
	912	3.39005	1.71289	1.95767	1.14238	2.76282
	914	3.57293	1.72677	1.90219	1.15364	2.82426
	916	3.55031	1.73386	1.88149	1.1465	2.83941
	918	3.56204	1.71169	1.86139	1.19519	2.86551
	920	3.54747	1.66595	1.85466	1.19058	2.83907
	922	3.4953	1.61112	1.87067	1.12306	2.73582
	924	3.45651	1.67243	1.94166	1.03996	2.60351
	926	3.36987	1.72331	1.97398	1.03439	2.69198
	928	3.34094	1.74246	1.9256	1.04721	2.63214
	930	3.32606	1.7705	1.87297	1.03376	2.60157
	932	3.37013	1.79934	1.79821	1.01807	2.52666
	934	3.58637	1.83406	1.91568	1.04748	2.72816
	936	3.59263	1.77761	1.91309	1.03001	2.70875
	938	3.60464	1.67729	1.87602	1.0346	2.66676
	940	3.36591	1.56643	1.86369	1.07835	2.54103
	942	3.31534	1.5818	1.93815	1.10353	2.57405
	944	3.40763	1.63198	1.99198	1.05318	2.64843
	946	3.50593	1.72027	1.98617	1.00896	2.73075
	948	3.56288	1.73688	1.90581	1.01486	2.75007
	950	3.57761	1.74968	1.95147	1.05805	2.63205
	952	3.51962	1.70207	1.96609	1.10354	2.60468
	954	3.61217	1.66526	2.02696	1.10694	2.68948
	956	3.53678	1.57962	2.02848	1.08924	2.79133
	958	3.52897	1.54293	2.01442	1.13193	2.83756
	960	3.35398	1.52764	1.95375	1.09068	2.8614
	962	3.28215	1.55905	1.92031	1.15913	2.8125
	964	3.1958	1.57252	1.83799	1.19055	2.62706
	966	3.23803	1.61161	1.85171	1.17737	2.52864
	968	3.28884	1.64544	1.89433	1.09832	2.50488
	970	3.35153	1.70469	1.83622	1.0451	2.58045
	972	3.36909	1.71405	1.70502	1.06331	2.63584
	974	3.41636	1.69969	1.65131	1.08222	2.66558
	976	3.41915	1.62028	1.65457	1.12651	2.68205
	978	3.49064	1.6419	1.86951	1.1477	2.74967
	980	3.56136	1.72347	1.89014	1.11157	2.73034
	982	3.5706	1.74001	1.87624	1.07836	2.68599
	984	3.66152	1.63618	1.82131	1.08006	2.57742
	986	3.53386	1.69907	1.81568	1.07013	2.63204
	988	3.41286	1.70095	1.8828	1.06476	2.70441
	990	3.2765	1.74764	1.85946	1.03985	2.75343
	992	3.32	1.66037	1.80686	1.05335	2.76104
	994	3.26271	1.6566	1.72801	1.09839	2.58912
	996	3.16423	1.65352	1.63963	1.07191	2.68618
	998	3.12078	1.72029	1.71927	0.99784	2.62236
	1000	3.14472	1.68572	1.76122	0.9439	2.60737
	1002	3.15463	1.69775	1.98478	0.9617	2.56279
	1004	3.09136	1.66698	1.99218	1.00379	2.67915
	1006	3.20977	1.65649	2.11494	1.05232	2.68609
	1008	3.29893	1.61677	2.10471	1.12113	2.61159
	1010	3.31763	1.6079	2.01539	1.12115	2.61044
	1012	3.35114	1.52693	1.92279	1.13359	2.68148
	1014	3.33684	1.47731	1.81872	1.06507	2.67599
	1016	3.41258	1.40382	1.82231	0.99486	2.84213
	1018	3.36704	1.52257	1.88955	0.96318	2.87328
	1020	3.38107	1.65209	1.97547	0.96375	2.88378
	1022	3.34892	1.73883	1.9168	1.05871	2.72852
	1024	3.32735	1.69495	1.84275	1.05315	2.65428
	1026	3.27384	1.64275	1.79824	1.06931	2.6042
	1028	3.15817	1.55658	1.79614	1.01298	2.49601
	1030	3.01187	1.51058	1.77307	1.05265	2.44842
	1032	3.00753	1.48074	1.81285	0.97671	2.43917
	1034	3.07572	1.44399	1.80873	0.97204	2.50707
	1036	3.14935	1.48821	1.90302	0.96806	2.57065
	1038	3.05855	1.57038	1.8153	0.9981	2.65416
	1040	3.12833	1.6944	1.79898	0.9735	2.7026
	1042	3.34827	1.6839	1.78713	0.91296	2.73141
	1044	3.46948	1.60414	1.86738	0.89386	2.71098
	1046	3.45931	1.54235	1.94985	0.9495	2.71976
	1048	3.32349	1.5649	2.23957	1.02552	2.73888
	1050	3.40541	1.58041	2.2059	1.03787	2.76293
	1052	3.42104	1.59231	1.98336	1.10246	2.71395
	1054	3.4067	1.69148	1.78519	1.07365	2.62102
	1056	3.36752	1.69088	1.74039	1.05873	2.58782
	1058	3.25151	1.67619	1.84149	0.99173	2.66414
	1060	3.12543	1.58333	1.77394	0.97547	2.67452
	1062	3.11444	1.5261	1.76393	1.03237	2.57123
	1064	3.17963	1.51296	1.74267	1.07605	2.43672
	1066	3.31628	1.49979	1.90535	1.17162	2.5544
	1068	3.29616	1.52627	1.95317	1.22119	2.62628
	1070	3.29875	1.58411	1.9346	1.22859	2.66249
	1072	3.27084	1.5784	1.80523	1.11661	2.51235
	1074	3.26966	1.59328	2.09533	1.53055	2.39694
	1076	3.37748	1.55693	2.20924	1.43566	2.40799
	1078	3.48154	1.56225	2.2608	1.45985	2.55467
	1080	3.61256	1.57196	2.23628	1.47828	2.7397
	1082	3.58217	1.65155	2.12182	1.54507	2.80772
	1084	3.47508	1.69695	2.18039	1.56572	2.86224
	1086	3.45613	1.71354	2.3002	1.5291	2.99327
	1088	3.44652	1.63944	2.4603	1.47293	3.08275
	1090	3.61648	1.68073	2.44808	1.65843	2.97533
	1092	4.00996	1.79169	2.4258	1.84598	3.10204
	1094	4.10711	1.92398	2.46065	1.78584	3.15577
	1096	4.08343	1.93949	2.58438	1.83781	3.31172
	1098	4.05284	1.83668	2.66089	1.74571	3.41566
	1100	4.23382	1.83574	2.76907	1.87228	3.36998
	1102	4.42702	1.82184	2.84477	1.94939	3.42979
	1104	4.59105	1.99703	2.79479	2.09078	3.53992
	1106	4.60663	2.11021	2.86165	2.01534	3.74969
	1108	4.59476	2.27117	2.87237	1.93336	3.93444
	1110	4.70217	2.3962	3.18143	1.9904	4.26219
	1112	4.93543	2.31826	3.31914	2.18124	4.47044
	1114	5.1937	2.37761	3.4008	2.33228	4.63568
	1116	5.45092	2.45536	3.38593	2.31444	4.71285
	1118	5.44089	2.60903	3.38761	2.25271	4.54888
	1120	5.60025	2.6039	3.53556	2.34688	4.67245
	1122	5.72856	2.6921	3.77706	2.4762	4.90196
	1124	6.12413	2.87218	4.10386	2.51682	5.2068
	1126	6.21437	3.07784	4.32782	2.42595	5.616
	1128	6.14568	3.12284	4.39476	2.32858	5.79813
	1130	6.17803	3.18636	4.54512	2.30989	5.9264
	1132	6.21275	3.13354	4.52214	2.21866	5.90176
	1134	6.26753	3.15526	4.67411	2.26424	5.88055
	1136	6.25845	3.14882	4.55489	2.35835	5.80964
	1138	6.34005	3.27383	4.4788	2.4089	5.6103
	1140	6.25048	3.18265	4.41641	2.36155	5.4775
	1142	5.99578	3.13785	4.12985	2.23985	5.37466
	1144	5.7489	2.95646	4.10486	2.20729	5.29177
	1146	5.56243	2.87219	4.07098	2.15951	5.17044
	1148	5.50355	2.7779	4.03907	2.08016	5.0634
	1150	5.4858	2.66404	3.97364	2.14493	4.86095
	1152	5.40719	2.61403	3.94115	2.22816	4.62952
	1154	5.07644	2.41214	3.9078	2.29784	4.35139
	1156	4.86601	2.44427	3.75826	2.24284	4.31533
	1158	4.63289	2.46672	3.50543	2.14312	4.1673
	1160	4.51412	2.4552	3.50182	2.07778	4.02103
	1162	4.47826	2.31588	3.54758	1.93614	3.88758
	1164	4.43028	2.1971	3.36342	1.90684	3.77298
	1166	4.2589	2.15743	3.15265	1.82719	3.66376
	1168	3.88216	2.06539	3.0623	1.7908	3.50063
	1170	3.62617	1.93275	2.95274	1.6912	3.35505
	1172	3.41894	1.88945	2.82365	1.62993	3.28331
	1174	3.27739	1.85414	2.52018	1.49932	3.10201
	1176	3.20889	1.838	2.42986	1.46437	2.98598
	1178	3.38515	1.72338	2.32951	1.32474	2.93611
	1180	3.40788	1.59261	2.32531	1.3889	2.81224
	1182	3.29077	1.55746	2.20885	1.46835	2.72035
	1184	3.13388	1.56668	2.1795	1.54899	2.62825
	1186	3.0346	1.55313	2.20883	1.50322	2.58266
	1188	2.99194	1.5229	2.3124	1.53787	2.57294
	1190	2.95958	1.48809	2.296	1.45187	2.55457
	1192	3.07518	1.40722	2.19826	1.28998	2.62828
	1194	3.10597	1.37223	2.2239	1.23985	2.59108
	1196	3.06874	1.34665	1.91984	1.24567	2.59421
	1198	2.88108	1.46585	1.84245	0.91095	2.58926
	1200	2.91265	1.52349	1.82208	0.93035	2.54957
	1202	2.88982	1.53135	1.75933	0.90863	2.49625
	1204	2.97738	1.44774	1.73129	0.93317	2.42828
	1206	2.90235	1.38824	1.63825	0.91526	2.52455
	1208	2.95427	1.32589	1.65365	0.9329	2.5785
	1210	2.85583	1.36447	1.65329	0.90386	2.59363
	1212	2.59231	1.42209	1.75799	0.84726	2.51464
	1214	2.55418	1.45564	1.68025	0.81489	2.36917
	1216	2.63314	1.47565	1.61358	0.82618	2.28668
	1218	2.75328	1.38259	1.52665	0.88409	2.34291
	1220	2.73044	1.33193	1.54781	0.92507	2.43661
	1222	2.71046	1.38378	1.55447	0.93083	2.45752
	1224	2.82086	1.53109	1.50634	0.90818	2.34899
	1226	2.79155	1.51153	1.58737	0.90343	2.32911
	1228	2.72369	1.45719	1.57127	0.84083	2.34472
	1230	2.77852	1.41745	1.5774	0.90523	2.34068
	1232	2.82638	1.48891	1.60872	0.92094	2.42684
	1234	2.7608	1.42039	1.61741	0.87942	2.48998
	1236	2.68447	1.42788	1.57337	0.75606	2.44924
	1238	2.6738	1.39845	1.55676	0.76911	2.32404
	1240	2.69333	1.38318	1.56565	0.84813	2.22898
	1242	2.69252	1.4813	1.6008	0.8861	2.2628
	1244	2.64728	1.48733	1.56605	0.8313	2.23703
	1246	2.62235	1.47803	1.57559	0.83388	2.13338
	1248	2.59852	1.41484	1.62234	0.86811	2.13641
	1250	2.68637	1.32745	1.62011	0.82688	2.25625
	1252	2.63535	1.3462	1.67092	0.83119	2.37338
	1254	2.64804	1.29516	1.7105	0.80255	2.33592
	1256	2.64664	1.27097	1.72811	0.7973	2.18529
	1258	2.64238	1.25907	1.72579	0.78599	2.16907
	1260	2.73225	1.28605	1.63233	0.86198	2.09312
	1262	2.93664	1.41271	1.61318	0.88432	2.1574
	1264	2.7226	1.43679	1.57848	0.91493	2.19732
	1266	2.8302	1.37013	1.53428	0.84703	2.25248
	1268	2.70499	1.27119	1.49858	0.89677	2.21498
	1270	2.7107	1.24595	1.50547	0.86752	2.24405
	1272	2.75432	1.28184	1.50086	0.87121	2.29861
	1274	2.78584	1.31477	1.47722	0.91033	2.37166
	1276	2.63777	1.444	1.52079	0.87441	2.30484
	1278	2.66422	1.49859	1.55261	0.82189	2.21024
	1280	2.65043	1.44415	1.50964	0.79792	2.1982
	1282	2.6269	1.30041	1.4779	0.79023	2.21601
	1284	2.62219	1.16502	1.44822	0.78556	2.23165
	1286	2.58298	1.22648	1.48927	0.85641	2.31052
	1288	2.6589	1.31697	1.49606	0.88642	2.33122
	1290	2.58351	1.42114	1.49483	0.92548	2.32864
	1292	2.63571	1.39718	1.44715	0.84356	2.26982
	1294	2.65334	1.40217	1.4926	0.84959	2.31837
	1296	2.63595	1.39086	1.46205	0.83951	2.32082
	1298	2.59945	1.39148	1.53019	0.85649	2.30213
	1300	2.61674	1.4093	1.57202	0.83115	2.2376
	1302	2.62565	1.3747	1.59341	0.79369	2.1739
	1304	2.5798	1.30229	1.59894	0.82187	2.18141
	1306	2.59206	1.26018	1.55694	0.89309	2.18044
	1308	2.61784	1.35306	1.52494	0.94335	2.11897
	1310	2.60851	1.44496	1.47916	0.88632	2.0947
	1312	2.98026	1.48167	1.53861	0.796	2.22294
	1314	2.98172	1.41027	1.60911	0.76985	2.36758
	1316	2.56493	1.31881	1.64391	0.82042	2.44763
	1318	2.55069	1.29155	1.55927	0.81819	2.3845
	1320	2.52764	1.32303	1.59089	0.83433	2.30481
	1322	2.50378	1.34928	1.6195	0.77976	2.2208
	1324	2.48295	1.36513	1.66135	0.85841	2.20589
	1326	2.62527	1.41577	1.61472	0.86843	2.2033
	1328	2.6154	1.43965	1.56433	0.8735	2.17994
	1330	2.59486	1.41067	1.50148	0.8778	2.26269
	1332	2.56671	1.3991	1.58119	0.85061	2.3486
	1334	2.52138	1.409	1.64412	0.80297	2.40975
	1336	2.54287	1.42154	1.61971	0.721	2.30312
	1338	2.52439	1.38613	1.48168	0.64704	2.27867
	1340	2.48209	1.41812	1.39876	0.74552	2.20818
	1342	2.50344	1.44003	1.44307	0.79964	2.1895
	1344	2.46535	1.45282	1.51075	0.85176	2.18655
	1346	2.60484	1.32068	1.54874	0.86951	2.27991
	1348	2.64106	1.38997	1.51718	0.86316	2.30691
	1350	2.62834	1.45844	1.55806	0.83645	2.25185
	1352	2.58424	1.54256	1.56737	0.84098	2.24182
	1354	2.51401	1.51108	1.65349	0.81306	2.23921
	1356	2.5774	1.40662	1.56231	0.81657	2.1917
	1358	2.54251	1.23562	1.51191	0.8028	2.1465
	1360	2.50942	1.18332	1.41069	0.83818	2.13304
	1362	2.4283	1.10194	1.4032	0.76498	2.1878
	1364	2.46868	1.16244	1.3535	0.70057	2.14963
	1366	2.55444	1.09936	1.4171	0.71619	2.08681
	1368	2.59423	1.17611	1.50846	0.74752	2.08067
	1370	2.5337	1.2386	1.58321	0.76223	2.11394
	1372	2.49492	1.2773	1.60567	0.75821	2.22512
	1374	2.45495	1.3059	1.68552	0.80018	2.15918
	1376	2.39095	1.28812	1.59225	0.79225	2.02403
	1378	2.35187	1.28057	1.47881	0.74459	1.87441
	1380	2.38565	1.2301	1.39572	0.71524	1.81966
	1382	2.33207	1.26875	1.3337	0.68359	1.91414
	1384	2.38833	1.23819	1.29094	0.72681	1.9632
	1386	2.36716	1.21435	1.27267	0.68327	2.06216
	1388	2.3003	1.17448	1.34807	0.6135	2.06828
	1390	2.36311	1.23314	1.34297	0.63333	2.02603
	1392	2.40359	1.3222	1.33941	0.68149	2.00364
	1394	2.3703	1.2551	1.42812	0.78561	1.98917
	1396	2.39215	1.18348	1.49178	0.8185	2.0653
	1398	2.4231	1.15655	1.563	0.75305	2.09635
	1400	2.48243	1.17898	1.41025	0.70318	2.09858
	1402	2.54517	1.14798	1.34874	0.70245	2.16812
	1404	2.57218	1.11384	1.31028	0.73046	2.1921
	1406	2.48649	1.07199	1.39895	0.73257	2.14058
	1408	2.45366	1.17909	1.40516	0.70853	2.04063
	1410	2.53287	1.20798	1.43341	0.73991	2.04914
	1412	2.39616	1.25838	1.36738	0.83763	2.00413
	1414	2.3628	1.19915	1.32982	0.85209	2.00167
	1416	2.34868	1.20215	1.2835	0.8611	1.97422
	1418	2.31838	1.21672	1.32142	0.80802	1.97916
	1420	2.35538	1.19426	1.35774	0.81411	2.02875
	1422	2.38013	1.11083	1.40951	0.8406	2.00945
	1424	2.34977	1.02468	1.34949	0.81971	2.02793
	1426	2.27891	0.96754	1.37838	0.81706	1.89472
	1428	2.24165	1.091	1.46398	0.83038	1.96439
	1430	2.27255	1.15933	1.47508	0.79647	1.97855
	1432	2.30217	1.30209	1.45403	0.79907	2.0431
	1434	2.24667	1.20843	1.39493	0.71738	2.04844
	1436	2.18059	1.1892	1.35043	0.74999	2.00507
	1438	2.21087	1.12187	1.39066	0.76235	2.09623
	1440	2.32699	1.18771	1.42561	0.83748	2.10603
	1442	2.27874	1.22854	1.45707	0.81713	2.06393
	1444	2.22527	1.21148	1.42115	0.80605	2.00338
	1446	2.22124	1.24819	1.3457	0.73207	1.90379
	1448	2.20875	1.18475	1.26562	0.71832	1.9618
	1450	2.16189	1.12053	1.29584	0.73294	1.92382
	1452	2.17678	1.01612	1.42244	0.80187	1.98434
	1454	2.22633	1.04169	1.4918	0.78597	1.91016
	1456	2.40964	1.12424	1.43195	0.71652	1.93305
	1458	2.48575	1.17124	1.30243	0.67368	1.95307
	1460	2.55344	1.21377	1.18606	0.69826	2.0293
	1462	2.32537	1.20272	1.18225	0.8045	2.19638
	1464	2.22321	1.11022	1.30519	0.75993	2.13091
	1466	2.12489	1.05527	1.41671	0.74684	2.06923
	1468	2.08891	1.05867	1.33168	0.71277	1.97645
	1470	2.0797	1.12107	1.26431	0.73909	1.9462
	1472	2.11323	1.13917	1.28753	0.76283	1.87605
	1474	2.17282	1.14026	1.39715	0.74528	1.9581
	1476	2.15488	1.08913	1.40603	0.79584	1.92153
	1478	2.0823	1.07457	1.39568	0.84189	1.85407
	1480	2.10336	1.08593	1.35145	0.86207	1.75178
	1482	2.16807	1.08971	1.33286	0.87459	1.82407
	1484	2.21217	1.17676	1.37168	0.89294	1.9078
	1486	2.16626	1.17818	1.38044	0.88286	1.98465
	1488	2.0684	1.22439	1.35463	0.86953	1.99198
	1490	1.94678	1.23227	1.29311	0.85975	2.00402
	1492	1.96715	1.3235	1.25078	0.85572	1.96039
	1494	2.02991	1.21986	1.29469	0.82913	1.87196
	1496	2.07046	1.17589	1.29322	0.80832	1.89947
	1498	1.97121	1.11756	1.27218	0.77457	1.92462
	1500	1.78011	1.14114	1.31814	0.71427	1.92373
	1502	1.80281	1.10637	1.30269	0.72425	1.90974
	1504	1.84212	1.04738	1.33512	0.73868	1.96947
	1506	2.05945	1.03253	1.30614	0.77157	1.89806
	1508	2.11515	1.08135	1.36483	0.80118	1.87957
	1510	2.14133	1.11415	1.41891	0.8014	1.84562
	1512	2.14927	1.14154	1.4488	0.80014	1.76815
	1514	2.14022	1.08464	1.43966	0.77075	1.75398
	1516	2.079	1.12044	1.40721	0.73363	1.79321
	1518	2.0078	1.16376	1.37341	0.72666	1.8587
	1520	1.91951	1.24671	1.27877	0.69093	1.84798
	1522	2.02609	1.26086	1.26197	0.71053	1.75043
	1524	2.10043	1.24087	1.27506	0.72124	1.75204
	1526	2.18933	1.20702	1.28981	0.72886	1.69777
	1528	2.16514	1.22802	1.35982	0.73284	1.76976
	1530	2.15012	1.23349	1.51843	0.77771	1.81659
	1532	2.08208	1.12198	1.58222	0.80884	1.84744
	1534	2.02809	1.04087	1.50513	0.79597	1.81598
	1536	1.93345	1.05968	1.53379	0.73046	1.88396
	1538	1.9128	1.11091	1.51946	0.70716	1.903
	1540	1.94558	1.17824	1.49627	0.72644	1.9813
	1542	1.95212	1.17862	1.41341	0.68358	2.03029
	1544	1.90474	1.16375	1.27167	0.77498	1.99152
	1546	2.00825	1.13068	1.24036	0.7402	1.91838
	1548	2.11134	1.10706	1.2421	0.73754	1.85767
	1550	2.01373	1.1629	1.29102	0.74365	1.95299
	1552	2.01856	1.27105	1.28017	0.74493	1.86289
	1554	1.99396	1.32841	1.28452	0.73706	1.76428
	1556	1.91159	1.21767	1.23897	0.69142	1.66776
	1558	1.79533	1.1121	1.25965	0.73736	1.6731
	1560	1.83593	1.06618	1.25001	0.74785	1.7553
	1562	1.91505	1.06922	1.31774	0.73925	1.82815
	1564	1.96721	1.07102	1.35969	0.73516	1.81101
	1566	1.96947	1.07199	1.4122	0.74528	1.79416
	1568	1.94149	0.99249	1.39871	0.65989	1.79853
	1570	1.92246	1.03613	1.35673	0.62413	1.86094
	1572	1.85794	1.07612	1.24178	0.65916	1.83424
	1574	1.87405	1.15476	1.21533	0.70432	1.85318
	1576	2.01134	1.11762	1.27747	0.72157	1.8002
	1578	2.07969	1.03857	1.35466	0.6924	1.75022
	1580	2.23582	0.98247	1.42127	0.69837	1.71596
	1582	2.23941	0.98238	1.39793	0.69398	1.77196
	1584	2.15927	1.01591	1.3727	0.72272	1.82525
	1586	2.07178	1.10298	1.27782	0.75497	1.87566
	1588	1.89961	1.07284	1.23901	0.77822	1.73629
	1590	1.87136	1.09274	1.23745	0.75999	1.71796
	1592	1.83712	1.07098	1.2601	0.74224	1.68908
	1594	1.92808	1.11183	1.2528	0.79926	1.82837
	1596	1.96793	1.06835	1.24323	0.81167	1.8883
	1598	1.97929	1.06214	1.28738	0.76772	1.96418
	1600	2.1355	0.97296	1.3068	0.69369	1.91374
	1602	2.16962	0.99309	1.30851	0.66831	1.9337
	1604	2.23653	0.98042	1.3898	0.62615	1.89964
	1606	2.09291	0.96139	1.38729	0.60154	1.8505
	1608	1.92924	0.99148	1.39555	0.49945	1.80628
	1610	1.90937	1.02573	1.28148	0.53506	1.85251
	1612	2.04363	1.0549	1.17769	0.61901	1.78784
	1614	2.16403	1.07017	1.17573	0.69156	1.81884
	1616	2.15716	1.03021	1.21921	0.67448	1.9025
	1618	2.13342	1.05524	1.56317	0.85097	1.91439
	1620	2.1421	1.09687	1.52051	0.84195	1.78272
	1622	2.10215	1.12404	1.57482	0.88352	1.83397
	1624	2.1275	1.16528	1.59474	0.92508	1.91562
	1626	2.19506	1.24301	1.66626	0.96377	1.97391
	1628	2.22075	1.26587	1.68162	0.98036	1.89556
	1630	2.13922	1.25737	1.55894	1.08171	1.81874
	1632	2.07519	1.15007	1.52227	1.02257	1.95446
	1634	2.09584	1.17926	1.57206	0.9804	2.00094
	1636	2.15893	1.21462	1.69668	0.92946	2.04609
	1638	2.20927	1.27415	1.75913	1.01877	2.12574
	1640	2.19501	1.27003	1.75576	1.01362	2.24276
	1642	2.20789	1.22851	1.72637	0.97882	2.2939
	1644	2.17139	1.21184	1.66248	0.93343	2.20424
	1646	2.23425	1.29395	1.62031	0.9272	2.22231
	1648	2.30104	1.30938	1.64779	0.98622	2.21595
	1650	2.40473	1.32391	1.70477	1.04452	2.31046
	1652	2.5349	1.32175	1.77332	1.12112	2.36949
	1654	2.57837	1.35513	1.79136	1.10904	2.4195
	1656	2.59201	1.38447	1.81548	1.07492	2.3845
	1658	2.61799	1.35502	1.9064	1.08554	2.48942
	1660	2.74581	1.40388	2.0473	1.13113	2.59036
	1662	2.83932	1.47434	2.0823	1.18331	2.81133
	1664	2.79992	1.64943	1.99996	1.24902	2.90799
	1666	2.76219	1.66487	2.00746	1.28466	3.02478
	1668	2.74429	1.58486	2.09584	1.24435	3.0482
	1670	2.94538	1.49684	2.16976	1.19753	3.05834
	1672	3.08414	1.43012	2.20915	1.15588	3.07206
	1674	3.06094	1.43325	2.11686	1.22058	3.10988
	1676	2.88948	1.54919	1.94032	1.38154	3.17796
	1678	2.92173	1.62253	1.9381	1.41441	3.17128
	1680	2.94862	1.69324	2.01742	1.42134	3.12388
	1682	3.12547	1.7086	2.14645	1.35033	3.26977
	1684	3.20852	1.74172	2.09477	1.31401	3.46025
	1686	3.21441	1.73333	2.09503	1.34518	3.64471
	1688	3.24762	1.72349	2.17679	1.36062	3.67357
	1690	3.2683	1.68103	2.27752	1.3396	3.7874
	1692	3.40214	1.79756	2.26264	1.33943	3.89251
	1694	3.5005	1.87431	2.24526	1.31717	4.01101
	1696	3.58468	1.97748	2.35805	1.36409	4.0807
	1698	3.66458	1.98335	2.3859	1.43093	4.25116
	1700	3.75341	1.8969	2.3879	1.55743	4.36084
	1702	3.86169	1.8794	2.42008	1.66545	4.39
	1704	4.03674	1.995	2.40365	1.68962	4.18567
	1706	3.98317	2.09688	2.45202	1.62599	4.06455
	1708	4.05103	2.11938	2.66238	1.57674	4.12361
	1710	3.99986	2.11076	2.54926	1.54415	4.32505
	1712	3.95452	2.11273	2.40323	1.5766	4.34563
	1714	4.00504	2.03959	2.27138	1.55874	4.43393
	1716	3.95256	2.0654	2.36878	1.39525	4.38126
	1718	3.84941	2.03714	2.46208	1.37796	4.23192
	1720	3.72699	2.15079	2.28179	1.40342	4.21144
	1722	3.73116	2.12971	2.20894	1.48028	4.23938
	1724	3.72058	2.14338	2.22936	1.49932	4.3609
	1726	3.68511	2.02023	2.37155	1.44611	4.30189
	1728	3.60778	1.92548	2.31875	1.33309	4.27716
	1730	3.5612	1.96451	2.26278	1.17389	4.21669
	1732	3.42401	1.92272	2.09812	1.20112	3.96056
	1734	3.32186	1.89045	2.08495	1.26432	3.76735
	1736	3.27342	1.86974	2.02841	1.33722	3.5655
	1738	3.13912	1.84799	1.9955	1.27881	3.51706
	1740	2.88188	1.79545	1.80223	1.26671	3.33233
	1742	2.60488	1.59876	1.61886	1.08906	3.10933
	1744	2.4816	1.58786	1.59476	1.00794	2.96568
	1746	2.43236	1.49413	1.51536	0.94363	2.76939
	1748	2.32473	1.47674	1.41958	0.94698	2.60542
	1750	2.24903	1.35272	1.33873	0.83853	2.60482
	1752	2.10796	1.21784	1.19697	0.74689	2.42334
	1754	1.90576	1.2066	1.21692	0.72456	2.31112
	1756	1.79076	1.16612	1.23318	0.73751	2.15477
	1758	1.70698	1.19159	1.1874	0.69315	2.07288
	1760	1.71442	1.0786	1.13272	0.63544	1.93366
	1762	1.68159	1.00639	1.07117	0.61423	1.90098
	1764	1.65932	0.86341	0.98333	0.58615	1.74546
	1766	1.51584	0.85972	0.8691	0.61157	1.72205
	1768	1.39609	0.83303	0.78944	0.61606	1.66084
	1770	1.1403	0.73635	0.7851	0.50022	1.57241
	1772	1.14357	0.71261	0.76118	0.46305	1.48782
	1774	1.13111	0.68522	0.75671	0.45087	1.38227
	1776	1.18823	0.65907	0.76324	0.41072	1.31905
	1778	1.18169	0.60768	0.7659	0.42685	1.25812
	1780	1.09092	0.55723	0.72445	0.45172	1.2481
	1782	0.9861	0.53132	0.64662	0.48117	1.17138
	1784	0.78048	0.48954	0.50722	0.43672	1.04653
	1786	0.69476	0.48042	0.49837	0.32055	0.8692
	1788	0.66828	0.49925	0.47917	0.27192	0.76338
	1790	0.62683	0.46804	0.4405	0.24139	0.72208
	1792	0.5548	0.41577	0.40735	0.25701	0.66125
	1794	0.52855	0.40304	0.41343	0.22794	0.65403
	1796	0.48595	0.39862	0.4426	0.28864	0.63897
	1798	0.44152	0.4039	0.49147	0.29425	0.69183
	1800	0.41674	0.34624	0.47199	0.28489	0.72591
	1802	0.38741	0.30108	0.42816	0.24773	0.71284
	1804	0.38722	0.26268	0.35901	0.24764	0.70009
	1806	0.40317	0.26069	0.35142	0.23236	0.66129
	1808	0.41616	0.26781	0.34776	0.16095	0.66554
	1810	0.40592	0.26833	0.32383	0.17423	0.63213
	1812	0.41429	0.26663	0.2643	0.16285	0.60431
	1814	0.39369	0.24265	0.26521	0.19037	0.59755
	1816	0.377	0.25918	0.27442	0.17411	0.58356
	1818	0.35665	0.25815	0.29817	0.15509	0.53913
	1820	0.33609	0.23567	0.28934	0.15138	0.47663
	1822	0.34789	0.22259	0.26998	0.16144	0.39784
	1824	0.339	0.23162	0.25262	0.16347	0.40346
	1826	0.35327	0.22744	0.2443	0.15871	0.44243
	1828	0.31434	0.18044	0.24278	0.14122	0.52897
	1830	0.30694	0.18453	0.25098	0.1249	0.51357
	1832	0.31039	0.20213	0.24326	0.12022	0.45032
	1834	0.2869	0.19198	0.21874	0.11918	0.36097
	1836	0.26282	0.16874	0.18733	0.1077	0.38709
	1838	0.23214	0.15643	0.19657	0.12285	0.37884
	1840	0.21044	0.17306	0.22764	0.12247	0.39946
	1842	0.20755	0.1886	0.21262	0.12027	0.36399
	1844	0.18964	0.20979	0.20498	0.12733	0.36506
	1846	0.2301	0.21305	0.17818	0.11247	0.39339
	1848	0.2458	0.23981	0.15205	0.12614	0.35845
	1850	0.28018	0.24267	0.14903	0.12417	0.33869
	1852	0.24421	0.20604	0.20319	0.13635	0.34911
	1854	0.19364	0.17037	0.21755	0.11586	0.40514
	1856	0.15891	0.13732	0.2355	0.11151	0.46461
	1858	0.14976	0.13791	0.21364	0.11221	0.42875
	1860	0.15981	0.16936	0.20605	0.10117	0.3972
	1862	0.16149	0.20475	0.19736	0.10648	0.36935
	1864	0.16919	0.20939	0.18987	0.13968	0.37061
	1866	0.17563	0.15669	0.15162	0.14673	0.33205
	1868	0.17947	0.13955	0.12438	0.17078	0.29768
	1870	0.16728	0.11818	0.11202	0.15068	0.28789
	1872	0.15985	0.09797	0.1238	0.14437	0.28187
	1874	0.14361	0.09331	0.14296	0.12594	0.29799
	1876	0.14914	0.11086	0.13619	0.10325	0.30611
	1878	0.13666	0.14627	0.15066	0.08816	0.32656
	1880	0.12083	0.15948	0.14809	0.12098	0.34346
	1882	0.1248	0.1434	0.18372	0.15766	0.34801
	1884	0.1174	0.1205	0.17948	0.18316	0.33776
	1886	0.10537	0.12414	0.19254	0.16031	0.32036
	1888	0.09005	0.11815	0.1721	0.14242	0.28611
	1890	0.11267	0.11332	0.16451	0.11351	0.29232
	1892	0.1294	0.11061	0.1472	0.11386	0.2953
	1894	0.12075	0.11582	0.18314	0.11419	0.30224
	1896	0.13549	0.11784	0.1983	0.12024	0.28193
	1898	0.15237	0.11168	0.20181	0.10934	0.26607
	1900	0.14471	0.10478	0.19805	0.10096	0.26365
	1902	0.10575	0.12136	0.18491	0.12225	0.2827
	1904	0.10064	0.13162	0.16001	0.1335	0.29104
	1906	0.08394	0.15133	0.1379	0.11805	0.29478
	1908	0.08704	0.14329	0.12302	0.09591	0.32086
	1910	0.1001	0.15616	0.14329	0.0728	0.31734
	1912	0.09974	0.16781	0.15718	0.09063	0.33613
	1914	0.09885	0.15123	0.16059	0.08497	0.32411
	1916	0.08891	0.13609	0.13338	0.07525	0.32135
	1918	0.08985	0.14014	0.13359	0.09327	0.3276
	1920	0.09912	0.15451	0.12663	0.08979	0.33957
	1922	0.10913	0.13665	0.11941	0.10816	0.32544
	1924	0.1047	0.12066	0.11699	0.116	0.28976
	1926	0.10472	0.11859	0.14303	0.13817	0.28368
	1928	0.09576	0.14038	0.16295	0.12437	0.2874
	1930	0.10248	0.129	0.17763	0.13526	0.27392
	1932	0.08889	0.15383	0.1754	0.12473	0.30002
	1934	0.0934	0.16152	0.16542	0.11889	0.30653
	1936	0.10012	0.17799	0.14999	0.12179	0.32604
	1938	0.10824	0.13394	0.1421	0.13515	0.31846
	1940	0.10672	0.1134	0.16052	0.12039	0.29797
	1942	0.08676	0.11697	0.16348	0.12003	0.30638
	1944	0.06993	0.12691	0.16944	0.11592	0.31063
	1946	0.03867	0.10412	0.13685	0.12967	0.35434
	1948	0.03943	0.10674	0.12523	0.12277	0.30533
	1950	0.04916	0.10981	0.12459	0.12644	0.25363
	1952	0.0669	0.11453	0.13853	0.12273	0.24889
	1954	0.0741	0.10445	0.15085	0.10516	0.25652
	1956	0.07753	0.09686	0.13866	0.09308	0.2967
	1958	0.08213	0.10922	0.15812	0.08959	0.30095
	1960	0.09739	0.13488	0.13478	0.11381	0.28192
	1962	0.09756	0.14066	0.1394	0.10715	0.23957
	1964	0.08265	0.14226	0.14862	0.08562	0.22296
	1966	0.05427	0.14523	0.14662	0.06641	0.23162
	1968	0.04435	0.12825	0.14903	0.06467	0.2317
	1970	0.05324	0.10439	0.11355	0.11228	0.262
	1972	0.05778	0.11971	0.13226	0.13898	0.2828
	1974	0.06186	0.1381	0.128	0.13582	0.30178
	1976	0.06634	0.14142	0.12389	0.11248	0.28102
	1978	0.06849	0.1144	0.10616	0.10546	0.25225
	1980	0.07192	0.09439	0.14671	0.08486	0.235
	1982	0.06264	0.08985	0.16472	0.07367	0.22292
	1984	0.05582	0.1146	0.12094	0.07901	0.24561
	1986	0.05477	0.10998	0.10429	0.09358	0.26122
	1988	0.06847	0.09894	0.10338	0.09462	0.27218
	1990	0.06561	0.10705	0.15199	0.0878	0.28812
	1992	0.05444	0.11653	0.14595	0.11247	0.25389
	1994	0.05627	0.12431	0.12992	0.12164	0.23213
	1996	0.05699	0.10893	0.11478	0.11111	0.24223
	1998	0.05412	0.11108	0.12102	0.13067	0.25463
	2000	0.04521	0.11958	0.09924	0.15027	0.23749
	2002	0.05647	0.13954	0.10326	0.15119	0.21559
	2004	0.06821	0.12921	0.11454	0.15527	0.21943
	2006	0.05753	0.10318	0.11488	0.14881	0.23711
	2008	0.0517	0.08263	0.1144	0.13792	0.23994
	2010	0.03889	0.10326	0.10374	0.12016	0.22281
	2012	0.04692	0.13784	0.10423	0.1335	0.20371
	2014	0.06024	0.13163	0.11533	0.13452	0.18833
	2016	0.06639	0.12924	0.11081	0.12712	0.21812
	2018	0.04944	0.11738	0.13007	0.12275	0.23154
	2020	0.0486	0.11871	0.11472	0.12938	0.22278
	2022	0.05237	0.11504	0.1106	0.12117	0.22062
	2024	0.06656	0.11791	0.10549	0.10235	0.22349
	2026	0.05337	0.11852	0.10567	0.08609	0.20556
	2028	0.0432	0.11743	0.09774	0.08627	0.17371
	2030	0.04621	0.1164	0.11096	0.09585	0.17904
	2032	0.0555	0.1144	0.12598	0.11652	0.18264
	2034	0.05436	0.09171	0.15825	0.14142	0.21343
	2036	0.04985	0.07743	0.15178	0.13259	0.2164
	2038	0.04937	0.08476	0.13931	0.11841	0.21205
	2040	0.04969	0.11284	0.13038	0.10715	0.17796
	2042	0.04823	0.14392	0.1188	0.11624	0.17257
	2044	0.04896	0.12919	0.1134	0.1319	0.18919
	2046	0.03427	0.1241	0.11373	0.13757	0.2265
	2048	0.02238	0.09921	0.11262	0.12253	0.2324
	2050	0.02514	0.10282	0.11901	0.09286	0.22752
	2052	0.03452	0.10136	0.12612	0.07599	0.20303
	2054	0.05258	0.09693	0.14172	0.08585	0.2193
	2056	0.06242	0.0804	0.13867	0.08769	0.23502
	2058	0.06577	0.07639	0.11924	0.11057	0.26132
	2060	0.06083	0.08206	0.09433	0.11086	0.2747
	2062	0.05382	0.09965	0.08198	0.12798	0.2787
	2064	0.04933	0.11462	0.09577	0.10901	0.27661
	2066	0.05133	0.1145	0.08588	0.08823	0.28784
	2068	0.03935	0.0989	0.0865	0.06311	0.2704
	2070	0.02116	0.0806	0.07573	0.05794	0.21692
	2072	0.02837	0.09128	0.11623	0.05498	0.18926
	2074	0.04873	0.10258	0.13186	0.05237	0.21124
	2076	0.06316	0.11358	0.15281	0.05207	0.22887
	2078	0.05291	0.08435	0.11784	0.05546	0.28093
	2080	0.04046	0.08696	0.1259	0.06292	0.27793
	2082	0.02616	0.11966	0.14573	0.07334	0.26626
	2084	0.02769	0.14241	0.16016	0.08131	0.2445
	2086	0.03481	0.13326	0.14131	0.08057	0.26432
	2088	0.04295	0.11101	0.10591	0.08503	0.22019
	2090	0.04222	0.09654	0.11072	0.08748	0.18522
	2092	0.03416	0.09668	0.13723	0.09232	0.17212
	2094	0.0255	0.12175	0.13486	0.09932	0.17478
	2096	0.03454	0.12678	0.10898	0.09332	0.19203
	2098	0.04233	0.12823	0.12284	0.08583	0.19343
	2100	0.0353	0.11614	0.11375	0.08544	0.21337
	2102	0.03901	0.1106	0.1024	0.10809	0.2328
	2104	0.01771	0.1072	0.07908	0.0723	0.24473
	2106	0.01217	0.08126	0.09695	0.04794	0.2284
	2108	0.02437	0.06801	0.11521	0.03874	0.22636
	2110	0.00884	0.07928	0.11271	0.05064	0.24495
	2112	0.01139	0.0801	0.10595	0.06298	0.21954
	2114	0.0008773	0.12149	0.11447	0.07231	0.19853
	2116	0.01215	0.12574	0.13081	0.06585	0.21382
	2118	0.01538	0.12947	0.12866	0.05275	0.21662
	2120	0.01871	0.13859	0.10629	0.03887	0.20947
	2122	0.02019	0.13755	0.11944	0.06817	0.20093
	2124	0.02115	0.13255	0.13925	0.07742	0.21584
	2126	0.025	0.13363	0.15058	0.08378	0.23241
	2128	0.01578	0.13302	0.14191	0.06699	0.22713
	2130	0.01815	0.1356	0.11426	0.07483	0.21253
	2132	0.02153	0.12863	0.12341	0.08029	0.18244
	2134	0.02601	0.12105	0.11288	0.08314	0.19909
	2136	0.0247	0.10198	0.1056	0.10297	0.19254
	2138	0.01595	0.09594	0.11031	0.08871	0.19932
	2140	0.00292	0.0919	0.13609	0.08729	0.18715
	2142	0.00637	0.11684	0.13566	0.06247	0.17327
	2144	0.02269	0.13579	0.13381	0.07279	0.18263
	2146	0.02182	0.15368	0.12727	0.09895	0.18186
	2148	0.01956	0.14252	0.14795	0.11892	0.20949
	2150	0.03033	0.1483	0.17514	0.11354	0.21898
	2152	0.03208	0.17015	0.17443	0.10022	0.22046
	2154	0.02454	0.15639	0.23169	0.10202	0.19526
	2156	0.01885	0.1251	0.22228	0.11132	0.21685
	2158	0.02006	0.11688	0.2137	0.12011	0.23261
	2160	0.04082	0.14273	0.14249	0.10444	0.27468
	2162	0.06365	0.18033	0.12551	0.09295	0.27624
	2164	0.06879	0.21294	0.12608	0.07915	0.28625
	2166	0.03977	0.22466	0.15305	0.07859	0.27621
	2168	0.03537	0.18531	0.15027	0.08721	0.28075
	2170	0.03114	0.1535	0.14853	0.1093	0.27563
	2172	0.04505	0.11343	0.12975	0.1086	0.23149
	2174	0.04787	0.1045	0.12287	0.09636	0.21257
	2176	0.03888	0.14986	0.12917	0.08499	0.25079
	2178	0.04223	0.15663	0.11777	0.08813	0.28569
	2180	0.055	0.13778	0.1132	0.10556	0.2657
	2182	0.05476	0.10558	0.10696	0.09144	0.27401
	2184	0.05671	0.10174	0.11345	0.07701	0.27208
	2186	0.04217	0.1295	0.14325	0.0861	0.2756
	2188	0.03671	0.11433	0.14783	0.1077	0.27044
	2190	0.04548	0.11025	0.14977	0.10691	0.2686
	2192	0.03528	0.1083	0.14156	0.08832	0.24786
	2194	0.04273	0.1097	0.14402	0.07209	0.25723
	2196	0.03625	0.1019	0.1441	0.07471	0.24468
	2198	0.05071	0.12241	0.14171	0.06775	0.24199
	2200	0.05862	0.14581	0.12452	0.0654	0.27217
	2202	0.04279	0.13229	0.13616	0.06744	0.29452
	2204	0.0291	0.10781	0.15756	0.07451	0.27674
	2206	0.03928	0.09691	0.15501	0.07567	0.25395
	2208	0.05593	0.11023	0.15162	0.08152	0.23722
	2210	0.04077	0.13087	0.13152	0.10405	0.25099
	2212	0.05658	0.13043	0.14577	0.09713	0.23724
	2214	0.04749	0.13892	0.16419	0.09154	0.21657
	2216	0.04747	0.15651	0.16224	0.06993	0.19337
	2218	0.04423	0.17411	0.14784	0.07462	0.22421
	2220	0.04645	0.14739	0.15725	0.06184	0.23826
	2222	0.05331	0.11947	0.14298	0.06769	0.23712
	2224	0.05448	0.11665	0.14347	0.06389	0.2375
	2226	0.05085	0.1277	0.15386	0.06891	0.22286
	2228	0.06146	0.11963	0.15485	0.07161	0.25732
	2230	0.05682	0.10566	0.17522	0.08675	0.25547
	2232	0.04618	0.07745	0.14679	0.08703	0.25786
	2234	0.0523	0.07805	0.13415	0.08755	0.2339
	2236	0.0578	0.08034	0.10787	0.11594	0.22082
	2238	0.0557	0.09589	0.11456	0.11282	0.23402
	2240	0.05185	0.09615	0.13412	0.10741	0.24014
	2242	0.03903	0.0953	0.14033	0.09869	0.23973
	2244	0.04158	0.10426	0.13268	0.09465	0.21177
	2246	0.05815	0.12282	0.133	0.08048	0.21288
	2248	0.05263	0.13391	0.15601	0.08127	0.19817
	2250	0.04661	0.1292	0.15289	0.09771	0.22517
	2252	0.0433	0.11821	0.12394	0.11431	0.23192
	2254	0.04288	0.12479	0.09042	0.075	0.2868
	2256	0.05225	0.12331	0.1097	0.06159	0.27898
	2258	0.06298	0.12897	0.12743	0.03818	0.2475
	2260	0.05733	0.1163	0.12669	0.05354	0.22848
	2262	0.05369	0.13744	0.1304	0.07251	0.21737
	2264	0.04697	0.14448	0.14397	0.08414	0.21745
	2266	0.04187	0.14818	0.14551	0.07996	0.21328
	2268	0.04497	0.13848	0.13881	0.06723	0.21754
	2270	0.04517	0.1182	0.13149	0.09	0.25733
	2272	0.03896	0.12428	0.17295	0.09119	0.26983
	2274	0.03033	0.11508	0.21326	0.0735	0.24178
	2276	0.0444	0.11761	0.202	0.06438	0.22759
	2278	0.03832	0.10411	0.16373	0.06427	0.21254
	2280	0.04292	0.13465	0.16733	0.07306	0.22196
	2282	0.0388	0.12464	0.17009	0.06214	0.22378
	2284	0.04586	0.10589	0.13718	0.07477	0.21818
	2286	0.02922	0.08667	0.09276	0.06787	0.21786
	2288	0.02425	0.09086	0.11671	0.05853	0.21297
	2290	0.04664	0.08509	0.13414	0.05141	0.2155
	2292	0.03805	0.07102	0.14171	0.06476	0.20089
	2294	0.02922	0.073	0.15263	0.07928	0.19489
	2296	0.02437	0.07061	0.17405	0.09369	0.19958
	2298	0.04019	0.0727	0.19229	0.07812	0.18956
	2300	0.0474	0.08012	0.18534	0.07107	0.17788
	2302	0.0509	0.06828	0.1813	0.07146	0.19013
	2304	0.03944	0.08948	0.17231	0.0917	0.21706
	2306	0.04095	0.14203	0.17183	0.11861	0.19835
	2308	0.04456	0.16524	0.15123	0.10454	0.21754
	2310	0.04843	0.17525	0.14604	0.07546	0.22519
	2312	0.04306	0.16301	0.16514	0.05277	0.20676
	2314	0.03804	0.14136	0.1363	0.0867	0.1934
	2316	0.04495	0.11605	0.13455	0.07341	0.19259
	2318	0.04007	0.11324	0.12625	0.07071	0.21385
	2320	0.03212	0.09601	0.25364	0.05419	0.3257
	2322	0.01974	0.09504	0.26698	0.08323	0.2696
	2324	0.01557	0.09648	0.28966	0.06216	0.28455
	2326	0.0143	0.1169	0.27101	0.08247	0.33409
	2328	0.01109	0.12438	0.2668	0.07407	0.38133
	2330	0.01387	0.10429	0.24665	0.0691	0.35715
	2332	0.01903	0.08666	0.31764	0.06601	0.28642
	2334	0.02065	0.10606	0.32293	0.09773	0.26333
	2336	0.01644	0.10841	0.36097	0.09946	0.29269
	2338	0.02086	0.14711	0.38751	0.08871	0.33751
	2340	0.02269	0.13775	0.3911	0.07562	0.3861
	2342	0.01096	0.14577	0.37812	0.09308	0.46095
	2344	0.0073	0.1369	0.35223	0.08439	0.4737
	2346	0.0105	0.13511	0.33362	0.07437	0.45605
	2348	0.01818	0.11379	0.35057	0.0752	0.39017
	2350	0.02296	0.09934	0.37068	0.08994	0.31068
	2352	0.01253	0.09671	0.40886	0.1059	0.41617
	2354	0.01169	0.11756	0.51235	0.11661	0.46203
	2356	0.01726	0.14911	0.60283	0.11726	0.52798
	2358	0.02208	0.14117	0.63644	0.11943	0.502
	2360	0.02324	0.12044	0.6285	0.09845	0.52014
	2362	0.02132	0.13104	0.63634	0.08575	0.48348
	2364	0.01677	0.13553	0.61563	0.06705	0.51878
	2366	0.0063	0.12604	0.53452	0.07418	0.63464
	2368	0.01792	0.10813	0.52043	0.09123	0.68975
	2370	0.01843	0.08562	0.61164	0.11859	0.65506
	2372	0.0257	0.09497	0.71481	0.10948	0.6516
	2374	0.02424	0.09459	0.73097	0.1053	0.64869
	2376	0.03417	0.09213	0.62115	0.09789	0.55328
	2378	0.03202	0.10541	0.49957	0.10825	0.55078
	2380	0.02642	0.10976	0.46666	0.08858	0.5391
	2382	0.0219	0.11805	0.52692	0.07534	0.56745
	2384	0.02051	0.1294	0.63485	0.06661	0.55231
	2386	0.01483	0.10946	0.58291	0.07855	0.59667
	2388	0.01756	0.08803	0.54189	0.07385	0.60473
	2390	0.01804	0.07554	0.4674	0.07561	0.55746
	2392	0.01603	0.06009	0.4918	0.08791	0.49459
	2394	0.03325	0.04043	0.45325	0.08425	0.45533
	2396	0.03938	0.06927	0.51515	0.07929	0.52734
	2398	0.0373	0.10105	0.4951	0.06722	0.52792
	2400	0.01961	0.12734	0.42224	0.05881	0.48893
	2402	0.02283	0.22682	0.30632	0.08634	0.39513
	2404	0.03188	0.18421	0.29162	0.0784	0.38238
	2406	0.03535	0.14558	0.32413	0.08092	0.42337
	2408	0.02686	0.12636	0.35731	0.07027	0.41568
	2410	0.02199	0.15513	0.32136	0.07765	0.40707
	2412	0.02947	0.15422	0.30368	0.09174	0.42547
	2414	0.02365	0.17813	0.29002	0.10212	0.41677
	2416	0.01627	0.18799	0.37445	0.10695	0.40751
	2418	0.0085	0.19253	0.36663	0.1006	0.39414
	2420	0.00926	0.18878	0.32745	0.08411	0.4141
	2422	0.01023	0.15976	0.27172	0.10558	0.42047
	2424	0.00502	0.14018	0.28834	0.10437	0.39793
	2426	0.00462	0.1399	0.28039	0.09463	0.36362
	2428	0.00508	0.16009	0.28945	0.07109	0.3536
	2430	0.01008	0.16186	0.2614	0.06057	0.36983
	2432	0.02019	0.14854	0.25368	0.07828	0.38299
	2434	0.02875	0.13579	0.23678	0.09446	0.38211
	2436	0.03302	0.13831	0.23199	0.10918	0.33159
	2438	0.02538	0.14843	0.27194	0.09858	0.29537
	2440	0.01348	0.13137	0.25791	0.07828	0.29195
	2442	0.01111	0.14478	0.26025	0.07923	0.30282
	2444	0.01877	0.13373	0.12437	0.09009	0.22835
	2446	0.02778	0.12929	0.15404	0.10444	0.24138
	2448	0.02889	0.12119	0.18331	0.0941	0.25091
	2450	0.01737	0.11795	0.18803	0.0827	0.25118
	2452	0.01528	0.11372	0.17942	0.07689	0.25298
	2454	0.0174	0.1116	0.15129	0.08503	0.24709
	2456	0.01859	0.12262	0.14626	0.11972	0.24776
	2458	0.02005	0.12085	0.12792	0.10492	0.28102
	2460	0.02689	0.12649	0.12402	0.09199	0.2482
	2462	0.01716	0.11482	0.12789	0.0878	0.22745
	2464	0.01391	0.09645	0.12673	0.12124	0.19587
	2466	0.02844	0.10205	0.12686	0.12396	0.24255
	2468	0.03481	0.11043	0.1185	0.13123	0.27497
	2470	0.02954	0.11254	0.14124	0.11768	0.28723
	2472	0.01786	0.11632	0.14239	0.07028	0.29209
	2474	0.01878	0.12574	0.19148	0.05813	0.2451
	2476	0.02593	0.13604	0.20045	0.08723	0.21438
	2478	0.02558	0.13054	0.19251	0.09504	0.21251
	2480	0.02123	0.12332	0.18769	0.10057	0.24942
	2482	0.0104	0.09442	0.17826	0.07281	0.27227
	2484	0.00761	0.11438	0.17009	0.07419	0.28848
	2486	0.00836	0.11552	0.15322	0.0671	0.28754
	2488	0.01901	0.13014	0.13074	0.09296	0.27082
	2490	0.02218	0.10342	0.10738	0.10998	0.29562
	2492	0.01677	0.10989	0.09708	0.08863	0.28602
	2494	0.01935	0.12958	0.10244	0.05829	0.28701
	2496	0.02157	0.14609	0.12766	0.07307	0.24608
	2498	0.02414	0.13848	0.14273	0.09666	0.24593
	2500	0.02771	0.15285	0.17292	0.12301	0.24451
	2502	0.03061	0.17022	0.17809	0.10309	0.25885
	2504	0.02826	0.17635	0.18282	0.13084	0.25999
	2506	0.02907	0.16427	0.16171	0.08215	0.24061
	2508	0.03255	0.15091	0.17626	0.05294	0.23432
	2510	0.04382	0.14234	0.15307	0.03406	0.23598
	2512	0.04737	0.10332	0.14967	0.10859	0.26305
	2514	0.03883	0.10757	0.13587	0.11327	0.2836
	2516	0.03277	0.12762	0.13003	0.12231	0.29774
	2518	0.02069	0.13441	0.11975	0.1366	0.28858
	2520	0.01941	0.12347	0.12065	0.11943	0.28714
	2522	0.0235	0.1128	0.11261	0.11519	0.27621
	2524	0.03216	0.11161	0.12485	0.11473	0.25547
	2526	0.03553	0.09414	0.1392	0.14629	0.24421
	2528	0.03349	0.09274	0.14066	0.12479	0.24913
	2530	0.03133	0.08924	0.14187	0.12923	0.24713
	2532	0.03775	0.08282	0.12797	0.13593	0.22378
	2534	0.03071	0.10339	0.15789	0.15317	0.24795
	2536	0.02769	0.1282	0.16799	0.12961	0.26031
	2538	0.02018	0.15739	0.17803	0.07068	0.32297
	2540	0.01942	0.17039	0.16867	0.096	0.30848
	2542	0.02769	0.13431	0.16502	0.12343	0.27714
	2544	0.05472	0.11093	0.14209	0.11304	0.27567
	2546	0.07063	0.09654	0.12354	0.10983	0.29781
	2548	0.05293	0.10256	0.14712	0.05614	0.3053
	2550	0.03369	0.10481	0.19302	0.07564	0.30078
	2552	0.02177	0.10892	0.24957	0.11653	0.27741
	2554	0.02227	0.12216	0.28835	0.08212	0.27779
	2556	0.01685	0.12397	0.2495	0.09641	0.30895
	2558	0.01441	0.12909	0.21249	0.12922	0.31563
	2560	0.01177	0.115	0.17325	0.11884	0.31021
	2562	0.01189	0.09381	0.15102	0.13921	0.30732
	2564	0.01723	0.08668	0.14148	0.05587	0.30835
	2566	0.01894	0.0754	0.12177	0.0786	0.28836
	2568	0.02008	0.0936	0.09518	0.07913	0.24664
	2570	0.01876	0.11755	0.10756	0.09011	0.23716
	2572	0.02671	0.13809	0.09633	0.11271	0.28739
	2574	0.02592	0.11364	0.12261	0.13555	0.30947
	2576	0.02373	0.10481	0.15745	0.06331	0.30637
	2578	0.02089	0.09983	0.1768	0.0521	0.30704
	2580	0.01798	0.08779	0.15934	0.09333	0.33286
	2582	0.01239	0.0818	0.14759	0.1124	0.36318
	2584	0.00512	0.08855	0.14951	0.0936	0.34551
	2586	0.00813	0.10585	0.15782	0.06474	0.31452
	2588	0.01887	0.12457	0.15023	0.08792	0.29774
	2590	0.01993	0.12675	0.13124	0.0814	0.31264
	2592	0.01831	0.10887	0.09703	0.09095	0.32824
	2594	0.01051	0.11061	0.08607	0.06312	0.29594
	2596	0.01174	0.09958	0.07749	0.13273	0.2766
	2598	0.006	0.10067	0.10548	0.07183	0.29547
	2600	0.00408	0.10901	0.15611	0.13598	0.35763
	2602	0.000730142	0.10835	0.1726	0.11265	0.3678
	2604	0.000938451	0.09769	0.16989	0.12307	0.37253
	2606	0.00942	0.07869	0.11923	0.08418	0.34191
	2608	0.01435	0.07583	0.1116	0.10773	0.31611
	2610	0.0187	0.07741	0.10487	0.10699	0.27667
	2612	0.01155	0.08571	0.12892	0.11077	0.25437
	2614	0.00422	0.08108	0.13491	0.12334	0.25121
	2616	0.000406052	0.09596	0.14043	0.13123	0.29042
	2618	0.00302	0.11533	0.13189	0.11768	0.31923
	2620	0.01407	0.14634	0.13891	0.07028	0.36022
	2622	0.01845	0.12383	0.13464	0.05813	0.35862
	2624	0.01642	0.10466	0.12615	0.08723	0.35214
	2626	0.00928	0.10555	0.12712	0.09504	0.3205
	2628	0.00297	0.12407	0.13769	0.10057	0.32254
	2630	0	0.13364	0.14107	0.07281	0.32449
	2632	0	0.12182	0.12491	0.12419	0.27565
	2634	0.00232	0.13206	0.11423	0.1071	0.3316
	2636	0.0049	0.13103	0.08473	0.09296	0.37936
	2638	0.0095	0.1256	0.09307	0.10998	0.40039
	2640	0.01012	0.10021	0.09478	0.08863	0.37186
	2642	0.00907	0.07329	0.12079	0.07829	0.33523
	2644	0.01308	0.07081	0.12448	0.09307	0.31244
	2646	0.01386	0.07845	0.11512	0.09666	0.32059
	2648	0.01091	0.08661	0.11395	0.10301	0.35423
	2650	9.58858e-05	0.11047	0.16648	0.12309	0.42054
	2652	0	0.10453	0.15955	0.09084	0.3907
	2654	0	0.10336	0.16041	0.08215	0.34356
	2656	0	0.10901	0.12989	0.06294	0.2954
	2658	0	0.10785	0.12213	0.11406	0.28769
	2660	0.00409	0.11221	0.11588	0.12956	0.32598
	2662	0.00585	0.10101	0.1102	0.11689	0.34917
	2664	0.00533	0.10869	0.10239	0.12602	0.31002
	2666	0.00715	0.1205	0.10374	0.10591	0.32829
	2668	0.01027	0.13906	0.10596	0.08022	0.33524
	2670	0.01467	0.14724	0.10586	0.13222	0.34612
	2672	0.01793	0.12829	0.09765	0.07315	0.3229
	2674	0.01546	0.10858	0.11914	0.09598	0.34237
	2676	0.00714	0.11071	0.11978	0.14824	0.34464
	2678	0	0.11601	0.11681	0.1581	0.3535
	2680	0	0.09489	0.08244	0.09916	0.33549
	2682	0.0047	0.082	0.09667	0.18459	0.3242
	2684	0.00475	0.1062	0.10045	0.19208	0.31443
	2686	0.00472	0.11305	0.09398	0.14133	0.34157
	2688	0.000173816	0.10783	0.10438	0.16735	0.37814
	2690	0.00505	0.12453	0.11212	0.1425	0.33618
	2692	0.01004	0.12561	0.10881	0.18819	0.28184
	2694	0.01013	0.15834	0.07501	0.23165	0.28461
	2696	0.00852	0.12739	0.08864	0.10859	0.30773
	2698	0.00609	0.1159	0.09057	0.21327	0.32525
	2700	0.00595	0.09522	0.07976	0.2459	0.30532
	2702	0	0.09979	0.06044	0.27549	0.31766
	2704	0.00558	0.08403	0.09125	0.25961	0.32708
	2706	0.01134	0.09688	0.11743	0.28663	0.28048
	2708	0.01591	0.11909	0.12111	0.15595	0.2242
	2710	0.01089	0.12522	0.09978	0.31808	0.2283
	2712	0.01126	0.11341	0.08504	0.38989	0.23161
	2714	0.0121	0.11395	0.07068	0.35456	0.26748
	2716	0.0141	0.14718	0.08057	0.37996	0.32831
	2718	0.01427	0.14143	0.09726	0.41304	0.37246
	2720	0.01022	0.13998	0.10359	0.31345	0.38808
	2722	0.00931	0.18204	0.10615	0.43688	0.34623
	2724	0.00439	0.15412	0.10935	0.35788	0.32432
	2726	0.00904	0.19319	0.11267	0.38615	0.3073
	2728	0.00623	0.22867	0.09776	0.40195	0.35644
	2730	0.00472	0.24137	0.12078	0.47153	0.36948
	2732	0.00372	0.24742	0.10174	0.39363	0.38086
	2734	0.00603	0.24586	0.08207	0.41898	0.35727
	2736	0.00605	0.24447	0.054	0.43753	0.35477
	2738	0.0061	0.24746	0.08448	0.45089	0.35632
	2740	0.00612	0.24516	0.11266	0.44698	0.36034
	2742	0.00398	0.25688	0.14875	0.44122	0.37286
	2744	0	0.26689	0.12561	0.51868	0.39345
	2746	0.00548	0.28172	0.11362	0.48159	0.36619
	2748	0.01753	0.27457	0.08909	0.4365	0.34953
	2750	0.02013	0.31171	0.08308	0.37927	0.3714
	2752	0.02122	0.34809	0.09325	0.42089	0.37577
	2754	0.01239	0.37394	0.09192	0.43485	0.36739
	2756	0.00535	0.35209	0.10106	0.4361	0.33715
	2758	0.000253604	0.30883	0.09373	0.44683	0.36836
	2760	0.00332	0.29069	0.09432	0.40786	0.38498
	2762	0.00888	0.26006	0.07625	0.43913	0.37316
	2764	0.00883	0.28514	0.07131	0.39688	0.36085
	2766	0.00655	0.30775	0.07281	0.47353	0.35035
	2768	0.000371083	0.25057	0.08219	0.4958	0.34818
	2770	0	0.25333	0.06723	0.5449	0.35362
	2772	0	0.28599	0.06658	0.44588	0.36262
	2774	0.00532	0.3485	0.06895	0.41137	0.33427
	2776	0.01109	0.3568	0.07726	0.36495	0.28883
	2778	0.00968	0.30934	0.07432	0.38667	0.28658
	2780	0.00581	0.32812	0.06735	0.44762	0.27263
	2782	0.00942	0.23749	0.05787	0.40806	0.28759
	2784	0.01027	0.10736	0.07415	0.34078	0.27381
	2786	0.01261	0.07421	0.08286	0.26774	0.2371
	2788	0.0056	0.05433	0.0834	0.26879	0.18877
	2790	0.00422	0.05014	0.06391	0.34595	0.2104
	2792	0.00831	0.03345	0.05361	0.36749	0.21702
	2794	0.01001	0.02931	0.05791	0.33971	0.22106
	2796	0.01748	0.03314	0.05581	0.26843	0.20293
	2798	0.01205	0.04101	0.0415	0.27297	0.18521
	2800	0.01342	0.03831	0.04289	0.29537	0.17364
	2802	0.00543	0.02704	0.04396	0.32001	0.12776
	2804	0.00265	0.02671	0.04001	0.29386	0.13744
	2806	0	0.03257	0.02505	0.27006	0.12952
	2808	0	0.03565	0.02162	0.23726	0.10645
	2810	0	0.02679	0.03249	0.24306	0.0798
	2812	0	0.01306	0.04714	0.22597	0.07021
	2814	0	0.02078	0.04082	0.16538	0.0693
	2816	0	0.03533	0.02885	0.11244	0.06385
	2818	0	0.04646	0.0224	0.11128	0.05087
	2820	0	0.03432	0.02383	0.13186	0.04265
	2822	0.00174	0.0212	0.01512	0.13837	0.04654
	2824	0.00601	0.01758	0.00838	0.14249	0.04621
	2826	0.02236	0.02691	0.00088854	0.10515	0.04445
	2828	0.02047	0.02864	0.00612	0.10498	0.04428
	2830	0.01658	0.02841	0.02535	0.11251	0.03692
	2832	0.00482	0.01639	0.02913	0.12786	0.03808
	2834	0.01129	0.01005	0.02884	0.11133	0.03299
	2836	0.01086	0.00951	0.01641	0.07891	0.03153
	2838	0.01175	0.00975	0.01651	0.06654	0.02552
	2840	0.01168	0.01538	0.02101	0.07701	0.03796
	2842	0.00824	0.01221	0.01795	0.07703	0.03264
	2844	0.00605	0.01662	0.01203	0.06582	0.03173
	2846	0.00616	0.01686	0.0037	0.06622	0.01602
	2848	0.01377	0.01352	0	0.08203	0.01171
	2850	0.01674	0.01049	0.00206	0.08062	0.01735
	2852	0.0105	0.01102	0.00719	0.06729	0.02243
	2854	0.01032	0.01429	0.00891	0.01513	0.02167
	2856	0.00385	0.00984	0.01055	0.03249	0.01259
	2858	0	0.00468	0.00978	0.03802	0.00536
	2860	0	0.00353	0.00642	0.0594	0.00575
	2862	0.00211	0.00581	0.000762008	0.04236	0.01899
	2864	0.00851	0.00576	0	0.03191	0.02353
	2866	0.00866	0.00462	0.00369	0.02288	0.02428
	2868	0.0082	0.00636	0.01271	0.02959	0.01857
	2870	0.000396559	0.00648	0.01679	0.01219	0.01008
	2872	0.00415	0.00214	0.0099	0.00847	0.00675
	2874	0.01302	0.0013	0.00937	0.00424	0.00543
	2876	0.01524	0.00558	0.01352	0	0.00942
	2878	0.01567	0.0056	0.01351	0	0.01908
	2880	0.00895	0.00753	0.01575	0	0.01445
	2882	0.00896	0.01125	0.01633	0.00354	0.00977
	2884	0.00533	0.01008	0.01068	0.00879	0.00881
	2886	0.00535	0.013	0.00791	0.01391	0.01312
	2888	0.00581	0.01086	0.00538	0.01185	0.01719
	2890	0.00325	0.00855	0.00899	0.00455	0.02012
	2892	0	0.0028	0.00755	0	0.02318
	2894	0	0	0.01021	0.0054	0.01853
	2896	0	0.00742	0.00519	0.00602	0.01233
	2898	0	0.01407	0.00266	0.00521	0.0095
	2900	0	0.016	0	0.00123	0.02762
	2902	0	0.00883	0.00184	0.0066	0.04283
	2904	0.00225	0	0.00851	0.01532	0.04124
	2906	0.01213	0	0.00857	0.02329	0.03877
	2908	0.01476	0	0.00863	0.02768	0.02435
	2910	0.01267	0.00533	0.00446	0.02289	0.02036
	2912	0.0101	0.01061	0.00564	0.0198	0.01391
	2914	0.01157	0.0107	0.00578	0.01697	0.01091
	2916	0.00832	0.00469	0.00714	0.02139	0.00506
	2918	0.01076	0	0.01111	0.02238	0.01018
	2920	0.01036	0.00248	0.01365	0.02007	0.02469
	2922	0.01159	0.00881	0.00862	0.00939	0.02411
	2924	0.00695	0.01012	0.00857	0.00945	0.01124
	2926	0.00454	0.01016	0.00734	0.00458	0.00605
	2928	0.00341	0.00702	0.0037	0	0.00826
	2930	0	0.0082	0.00697	0.00565	0.01096
	2932	0	0.00564	0.00538	0.00618	0.01331
	2934	0.0038	0.00895	0.00421	0.00346	0.02069
	2936	0.00832	0.00832	0.00113	0.00239	0.0288
	2938	0.01351	0.00512	0.0043	0.00719	0.02988
	2940	0.01177	0.0097	0.00918	0.00979	0.02319
	2942	0.00785	0.01259	0.01337	0.00737	0.02219
	2944	0.00605	0.00957	0.01023	0.00345	0.02131
	2946	0.01014	0.00261	0.00468	0	0.01321
	2948	0.01289	0.00639	0.00156	0	0.00547
	2950	0.0102	0.00641	0	0	0.01182
	2952	0.00249	0.00639	0	0	0.01533
	2954	0.00362	0.01033	0.00215	0	0.01141
	2956	0.01083	0.01553	0.00485	0	0.00497
	2958	0.02027	0.00956	0.0049	0	0.00504
	2960	0.01581	0.00778	0.00305	0.00187	0.00842
	2962	0.0101	0.0013	0.0013	0.00493	0.0109
	2964	0.00838	0.00838	0.00806	0.00493	0.01052
	2966	0.0095	0.00976	0.01005	0.0079	0.00666
	2968	0.01191	0.00798	0.01221	0.00973	0.00522
	2970	0.01002	0.00324	0.00738	0.0101	0.00456
	2972	0.00916	0.00439	0.00446	0.00471	0.00678
	2974	0.01072	0.00464	0.01292	0.00153	0.0069
	2976	0.01397	0.00813	0.0143	0	0.00683
	2978	0.00835	0.00993	0.01518	0.00168	0.0066
	2980	0.00372	0.01024	0.00874	0.01053	0.00963
	2982	0.00406	0.00493	0.00601	0.01068	0.01144
	2984	0.00404	0.00667	0.0029	0.01257	0.00799
	2986	0.00403	0.00511	0.00324	0.01055	0.00851
	2988	0.000371083	0.0052	0.01104	0.01183	0.00849
	2990	0.0047	0.00505	0.01094	0.01053	0.00514
	2992	0.00762	0.00805	0.00653	0.00505	0.00341
	2994	0.00907	0.00958	0	0.00502	0
	2996	0.00449	0.0085	0	0.000184784	0.00412
	2998	0.00245	0.01479	0.00413	0	0.01195
	3000	0	0.01768	0.00993	0	0.01911
	3002	0	0.01165	0.01985	0	0.02112
	3004	0.00176	0.00391	0.01762	0.00601	0.01081
	3006	0.00463	0	0.01291	0.01294	0.00565
	3008	0.00463	0.00248	0.01276	0.01695	0.0079
	3010	0.0033	0.00444	0.01198	0.01204	0.01504
	3012	0	0.0088	0.00579	0.00719	0.01478
	3014	0.00312	0.013	0.00223	0.00483	0.01237
	3016	0.01559	0.00999	0.01247	0.00363	0.01655
	3018	0.01454	0.00412	0.01218	0	0.01392
	3020	0.00994	0.00166	0.01508	0	0.00911
	3022	0.00937	0	0.00528	0	0.00323
	3024	0.012	0	0.00455	0.00268	0.00723
	3026	0.012	0.00206	0.00255	0.01102	0.01172
	3028	0.00582	0.00467	0	0.01103	0.00601
	3030	0.0049	0.00713	0.00472	0.00622	0.00168
	3032	0	0.00861	0.01039	0.000394498	0
	3034	0	0.00508	0.00965	0	0
	3036	0	0.00503	0.00623	0	0
	3038	0	0.00497	0.00786	0	0
	3040	0	0.00491	0.00576	0.01073	0.01264
	3042	0.00377	0.00458	0.00278	0.0153	0.01718
	3044	0.0106	0.00636	0	0.02186	0.02019
	3046	0.01077	0.00648	0	0.01706	0.01133
	3048	0.00491	0.00769	0.00186	0.01188	0.00755
	3050	0.00123	0.01509	0.0049	0.00448	0.00369
	3052	0.00793	0.01472	0.00503	0.000134489	0.00359
	3054	0.01058	0.01014	0.00982	0.00638	0.00554
	3056	0.01219	0.00489	0.00635	0.00638	0.00862
	3058	0.00761	0.00439	0.00409	0.00412	0.0064
	3060	0.00341	0.00481	0	0	0.00943
	3062	0	0.00558	0	0	0.01075
	3064	0.00414	0.01198	0.00438	0	0.01246
	3066	0.00985	0.01658	0.00653	0.0065	0.01735
	3068	0.00896	0.01344	0.0052	0.01687	0.01185
	3070	0.00408	0.00921	0.00206	0.02014	0.00629
	3072	0.01394	0.01106	0.00719	0.01206	0.00691
	3074	0.01259	0.01276	0.00891	0.00573	0.0093
	3076	0.00696	0.00501	0.01148	0.00629	0.00817
	3078	0	0.00332	0.00755	0.0059	0.00229
	3080	0	0	0.00427	0.00391	0.0056
	3082	0	0	0.00428	0.000238221	0.00778
	3084	0.00504	0	0.0043	0.00457	0.01419
	3086	0.00539	0	0.00719	0.00459	0.01376
	3088	0.00487	0	0.00944	0.00461	0.01603
	3090	0	0	0.00961	0.000893637	0.00898
	3092	0	0.00166	0.00836	0	0.00786
	3094	0	0.00419	0.00888	0.00225	0.00778
	3096	0	0.01236	0.01153	0.00643	0.01124
	3098	0	0.01396	0.01277	0.00641	0.01568
	3100	0	0.01008	0.0148	0.00202	0.01679
	3102	0.00116	0.00465	0.01766	0	0.01464
	3104	0.00605	0.00561	0.01313	0.000761391	0.01501
	3106	0.0126	0.00519	0.01316	0.00408	0.01403
	3108	0.01043	0.00198	0.00929	0.00422	0.00945
	3110	0.00792	0	0.00602	0.00434	0.00868
	3112	0.00297	0.00237	0.00594	0.00154	0.00899
	3114	0	0.00509	0.00601	0.0067	0.00431
	3116	0	0.00757	0.00781	0.01167	0.00375
	3118	0	0.0069	0.00511	0.00708	0.00373
	3120	0	0.00545	0.0052	0.00814	0.000343871
	3122	0	0.00789	8.76554e-05	0.00659	0
	3124	0	0.00762	0	0.00843	0.00437
	3126	0	0.00896	0.00562	0.00661	0.016
	3128	0	0.00456	0.00639	0.0058	0.01843
	3130	0.00276	0.00792	0.00454	0.00279	0.01404
	3132	0.00534	0.01061	0	0	0.0089
	3134	0.00546	0.01454	0	0	0.01295
	3136	0.00907	0.0113	0.00617	0	0.01033
	3138	0.01085	0.00959	0.01134	0	0.00957
	3140	0.01461	0.00977	0.01119	0.000134489	0.0074
	3142	0.01707	0.00764	0.00348	0.00638	0.00999
	3144	0.01982	0.00814	0	0.00638	0.01636
	3146	0.01563	0.00734	0	0.00412	0.0205
	3148	0.00825	0.0037	0	0	0.02093
	3150	0.01516	0.00185	0	0	0.01313
	3152	0.0146	0.00593	0	0	0.01075
	3154	0.00749	0.0148	0.00324	0.00155	0.00484
	3156	0	0.02317	0.01124	0.00598	0.00777
	3158	0	0.01588	0.0113	0.00605	0.00987
	3160	0	0.00306	0.01135	0.00291	0.02356
	3162	0	0	0.01203	0	0.02465
	3164	0	0	0.01024	0.00676	0.02189
	3166	0	0.000920344	0.00741	0.01168	0.02441
	3168	0	0.00425	0.01064	0.01503	0.02017
	3170	0	0.00428	0.0107	0.00714	0.01385
	3172	0	0.00432	0.00695	0.00811	0.00834
	3174	0	0.000771785	0.00426	0.00934	0.00627
	3176	0	0	0.00425	0.0113	0.00402
	3178	0	0	0.00422	0.01141	0.00634
	3180	0.00361	0.00186	0.00255	0.00957	0.01236
	3182	0.00665	0.00714	0	0.00649	0.01375
	3184	0.01059	0.01409	0.0028	0.01304	0.01342
	3186	0.0078	0.01839	0.00416	0.0158	0.00643
	3188	0.01231	0.01185	0.00419	0.01147	0.00785
	3190	0.0104	0.01001	0.00324	0.00458	0.00681
	3192	0.00875	0.00467	0.000757049	0	0.00847
	3194	0.00881	0.01114	0.00406	0	0.00785
	3196	0.01323	0.01318	0.0042	0	0.00514
	3198	0.01643	0.00878	0.00431	0.000136304	0.005
	3200	0.00966	0.00767	0	0.00455	0.00797
	3202	0.00916	0.00871	0	0.00463	0.00527
	3204	0.00733	0.01404	0	0.00472	0.00474
	3206	0.00868	0.01	0.004	0.000662845	0.00587
	3208	0.00439	0.01069	0.00464	0	0.00825
	3210	0.00535	0.00515	0.00459	0.00434	0.01172
	3212	0.00752	0.00853	0.00353	0.00587	0.00938
	3214	0.00629	0.00634	0.00581	0.00611	0.0084
	3216	0.00679	0.00965	0.00576	0.00498	0.00828
	3218	0.00432	0.00646	0.00278	0.0081	0.00828
	3220	0.00434	0.00562	0	0.00889	0.00827
	3222	0.000840597	0.00804	0	0.00514	0.019
	3224	0	0.00895	0	0.00257	0.01891
	3226	0	0.0089	0	0	0.01264
	3228	0.00265	0.00344	0.00409	0	0.0103
	3230	0.00393	0.00437	0.0049	0	0.01045
	3232	0.00397	0.00565	0.00493	0.00397	0.01573
	3234	0.00654	0.00578	0.00244	0.00421	0.01099
	3236	0.00463	0.000708527	0.00455	0.00916	0.00987
	3238	0.00484	0	0.00474	0.00819	0.0066
	3240	0.002	0	0.00498	0.00607	0.00996
	3242	0.00205	0	0.00034727	0.00564	0.01246
	3244	0.01292	0	0	0.01465	0.01
	3246	0.01309	0	0	0.0254	0.01301
	3248	0.01626	0	0.0073	0.02292	0.01014
	3250	0.01336	0	0.01428	0.01216	0.00592
	3252	0.01247	0	0.02081	0.00927	0.00436
	3254	0.00599	0	0.01958	0.01366	0.0105
	3256	0	0.00255	0.01969	0.0111	0.0106
	3258	0	0.00755	0.02003	0.00572	0.00803
	3260	0	0.00749	0.01284	0	0.000209407
	3262	0.00264	0.00814	0.00691	0	0.0073
	3264	0.0066	0.00553	0	0	0.01127
	3266	0.01308	0.00549	0	0	0.02591
	3268	0.01553	0.00331	0	0.00113	0.02168
	3270	0.01411	0	0.00168	0.0061	0.01654
	3272	0.01374	0	0.01088	0.00594	0.00415
	3274	0.00837	0	0.01266	0.00582	0
	3276	0.00464	0	0.01035	0.000559725	0
	3278	0	0	0.0043	0.00469	0.000994958
	3280	0	0	0	0.0075	0.00471
	3282	0	0	0	0.02034	0.00501
	3284	0	0	0	0.02473	0.00538
	3286	0.000227156	0	0	0.02422	0.00166
	3288	0.00772	0	0	0.01078	0
	3290	0.00784	0	0	0	0
	3292	0.00799	0	0	0	0
	3294	0.0121	0	0	0	0.00387
	3296	0.01669	0	0	0	0.00816
	3298	0.01643	0	0	0	0.008
	3300	0.0112	0	0	0	0.00416
	3302	0.00844	0.008	0	0	0.00351
	3304	0.00832	0.01542	0	0	0.00676
	3306	0.00463	0.01532	0.00385	0	0.00671
	3308	0	0.0136	0.00868	0	0.00596
	3310	0	0.00686	0.00878	0	0
	3312	0	0.00848	0.007	0	0.00291
	3314	0	0.00839	0.00836	0	0.00768
	3316	0	0.0037	0.00814	0	0.00768
	3318	0	0	0.00796	0	0.00545
	3320	0	0	0.000766306	0	0.00618
	3322	0	0	0.00642	0.00204	0.00791
	3324	0	0	0.00873	0.00815	0.01299
	3326	0	0	0.00944	0.00879	0.0108
	3328	0	0	0.00408	0.00965	0.00779
	3330	0	0	0	0.00109	0.00252
	3332	0.00299	0	0	0.01271	0
	3334	0.01134	0	0	0.01291	0
	3336	0.01788	0	0	0.02018	0.01227
	3338	0.02239	0	0	0.01372	0.0207
	3340	0.02543	0.01063	0	0.01183	0.02062
	3342	0.03186	0.01175	0	0.00928	0.01617
	3344	0.02329	0.02026	0	0	0.00736
	3346	0.02271	0.01843	0	0	0.01174
	3348	0.01127	0.01265	0	0	0.02213
	3350	0.0112	0.00716	0	0	0.01737
	3352	0.00994	0	0	0	0.01227
	3354	0	0	0	0	0.01236
	3356	0	0	0	0	0.01019
	3358	0	0	0	0	0.01017
	3360	0	0	0	0	0.00331
	3362	0	0	0	0	0
	3364	0	0.01088	0	0	0.00954
	3366	0	0.01151	0	0	0.01009
	3368	0	0.01146	0	0	0.01004
	3370	0	0.0069	0	0	0.00605
	3372	0	0	0	0	0
	3374	0.01906	0	0	0	0
	3376	0.02933	0	0	0	0
	3378	0.04673	0	0	0	0
	3380	0.0463	0	0	0	0
	3382	0.046	0	0	0	0
	3384	0.02501	0.02188	0	0	0
	3386	0.0229	0.02416	0	0	0
	3388	0.02297	0.02438	0	0	0
	3390	0.02311	0.02442	0	0	0
	3392	0.02323	0.02447	0	0	0
	3394	0.00416	0.02432	0	0	0
	3396	0	0.02157	0	0	0
	3398	0	0	0	0	0
	3400	0	0	0	0	0
	3402	0	0	0	0	0
	3404	0	0	0	0	0
	3406	0	0	0	0	0
	3408	0	0	0	0	0
	3410	0	0	0	0	0
	3412	0	0	0	0	0
	3414	0	0	0	0	0
	3416	0	0	0	0	0
	3418	0	0	0	0	0

## Sheet: Figure 3b
Figure 3b		HS-LEIS	5 keV 20Ne+
	Ef / eV	SiC / Intensity	Pt/SiC / Intensity	Cu2O-Pt/SiC / Intensity	Pt/SiC/IrOx / Intensity	Cu2O-Pt/SiC/IrOx / Intensity
	818	4.77861	4.33062	3.88262	2.98663	4.86238
	820	4.64629	4.2107	3.77511	2.90393	4.72774
	822	5.40183	4.07314	3.32917	2.9376	5.53619
	824	5.93586	3.99701	2.84066	2.78605	6.22736
	826	5.74521	3.43953	2.4731	2.62104	6.38349
	828	5.19063	3.0336	2.41762	2.70948	6.24878
	830	4.70928	3.54582	2.85415	3.3942	6.20007
	832	4.0907	4.13696	3.46674	3.84194	5.95619
	834	4.21977	3.6638	3.41954	3.57892	5.87617
	836	4.22693	3.60859	3.4043	3.3479	5.68668
	838	4.20691	3.80879	3.44868	3.12749	5.64142
	840	4.43616	3.91199	3.6111	2.78473	6.44726
	842	4.531	4.39452	3.67189	2.8138	6.90716
	844	4.50683	4.42977	3.46996	2.93467	6.42077
	846	4.71803	4.39729	3.31722	2.96393	6.00375
	848	5.29482	4.37265	3.29873	2.83915	5.9134
	850	5.03145	4.57407	3.3756	2.62978	6.26357
	852	4.64115	3.96038	3.13456	2.60017	5.77641
	854	4.46841	3.56059	3.12955	2.68949	5.92566
	856	4.47965	3.34295	3.35049	2.89319	6.72227
	858	4.06904	3.14757	3.53071	2.9928	8.58038
	860	4.09166	2.84474	3.21664	3.10225	7.48473
	862	4.13511	2.77722	3.21698	3.02565	6.66004
	864	4.0992	2.94029	3.49675	2.73103	6.2165
	866	4.76457	3.29464	3.60584	2.79146	6.36589
	868	4.88275	3.21597	3.37158	2.9453	5.79625
	870	4.66448	2.93626	3.06284	2.86578	5.22071
	872	4.19527	2.9502	2.65187	2.7964	4.62931
	874	4.1255	3.52546	2.56132	2.65188	4.80014
	876	3.74024	3.89842	2.88755	2.75582	5.50385
	878	3.53154	3.52114	2.9985	2.78192	5.92607
	880	3.44851	3.59249	2.81131	2.71775	6.11541
	882	3.78386	3.34005	2.53715	2.66637	5.86529
	884	4.1899	3.12487	2.33837	2.74973	6.11962
	886	4.63417	3.42381	2.68409	3.11114	6.33922
	888	4.51229	3.37439	3.09373	2.98346	6.58475
	890	4.32829	3.20746	3.11705	2.70374	6.36911
	892	3.97363	2.78166	2.841	2.33983	6.23178
	894	3.25808	3.35807	2.43838	2.31528	5.32981
	896	3.00287	3.26932	2.24482	2.53194	5.22233
	898	3.02499	3.19603	2.28881	2.69745	5.3207
	900	3.3513	3.07717	2.64912	2.8859	5.62394
	902	3.62359	3.26792	2.86834	3.0838	5.61219
	904	3.81168	3.04993	2.60432	3.15357	5.20755
	906	3.87243	3.00352	2.36291	2.84476	4.84767
	908	4.17399	2.80324	2.29303	2.1473	4.58708
	910	4.07648	2.82732	2.42494	2.09995	4.56288
	912	3.76953	2.62064	2.37942	2.19659	4.47625
	914	3.5395	2.64418	2.42951	2.26264	4.77937
	916	3.43518	2.55791	2.44654	2.27358	4.84942
	918	3.79943	2.73671	2.23465	2.30774	5.24691
	920	3.93568	2.91824	2.19594	2.12521	5.08478
	922	3.83558	3.01586	2.4116	2.07213	5.35954
	924	3.5866	2.86868	2.39649	2.0273	5.60994
	926	2.90625	2.58283	2.28447	2.40278	5.20281
	928	3.00415	2.45944	2.29333	2.31917	4.87467
	930	3.28617	2.4932	2.65128	2.55899	5.00793
	932	3.69907	2.45801	2.54852	2.20457	4.81969
	934	3.85294	2.52095	2.63665	2.24438	4.8633
	936	3.85131	2.66214	2.64191	2.22583	4.89526
	938	3.38626	2.53468	2.43874	2.48708	4.86814
	940	3.52294	2.51294	2.09126	2.38189	4.74579
	942	3.60111	2.41879	1.95811	2.31337	4.64636
	944	3.61029	2.379	2.20664	2.1031	4.75658
	946	3.27085	2.57271	2.5031	2.09789	4.55211
	948	3.28826	2.56059	2.65074	1.94816	4.36425
	950	3.25868	2.41453	2.4533	1.77155	4.3424
	952	3.28804	2.25026	2.39098	1.69718	4.72441
	954	3.27916	2.19984	2.06733	1.87913	4.48679
	956	3.08622	2.42888	2.15458	2.02375	4.34421
	958	2.94221	2.56079	2.24378	2.23361	4.18415
	960	2.72862	2.64631	2.34481	2.35751	4.11272
	962	2.91025	2.57731	2.42222	2.26255	4.17372
	964	2.89755	2.75558	2.1927	2.15043	4.04866
	966	3.18149	2.71668	2.12016	2.11657	3.94955
	968	3.15868	2.60981	2.09872	2.13548	3.87932
	970	3.18043	2.25016	2.25563	1.94912	4.1137
	972	3.07945	2.2223	2.32619	1.89861	4.39028
	974	3.26438	2.10551	2.37643	1.9725	4.52817
	976	2.97138	1.95065	2.58962	2.07236	4.77734
	978	2.71823	2.14814	2.59747	2.00752	4.69129
	980	2.457	2.46936	2.54038	1.86492	4.58867
	982	2.73817	2.63141	2.20806	1.70628	4.39143
	984	2.83272	2.55392	2.12472	1.66433	4.48237
	986	2.86879	2.42065	2.19657	1.6101	4.79397
	988	2.62847	2.65006	2.0799	1.66186	4.46653
	990	2.34136	2.50314	2.1779	1.86059	4.11638
	992	2.24068	2.47707	2.20727	2.06316	3.41905
	994	2.37929	2.22482	2.28969	2.10389	3.49129
	996	2.48368	1.97093	2.22836	2.19741	3.67949
	998	2.60703	1.94466	2.08813	2.04596	4.02829
	1000	2.74667	2.00133	2.15406	1.8803	4.07891
	1002	2.78404	2.04274	2.14819	1.78878	4.22407
	1004	2.97783	1.89607	2.15248	1.87073	4.29796
	1006	2.78696	1.87555	1.97874	1.96628	4.2948
	1008	2.53891	1.92668	1.87496	2.06794	3.95959
	1010	2.43767	1.93958	1.77381	2.15577	3.82299
	1012	2.57696	1.98094	1.75347	2.13356	3.91171
	1014	2.83807	1.91937	1.692	1.85633	3.99638
	1016	2.73166	1.98597	1.79619	1.73794	3.96319
	1018	2.59442	1.95883	1.90049	1.64155	3.87451
	1020	2.42528	2.01867	2.07921	1.58483	3.97138
	1022	2.401	2.14652	2.0707	1.61761	3.77932
	1024	2.31808	2.23245	2.02592	1.71123	3.70869
	1026	2.37653	2.00592	1.80203	1.69279	3.52182
	1028	2.38877	2.01502	1.61215	1.56583	3.58088
	1030	2.32135	2.05941	1.54421	1.44919	3.71503
	1032	2.16134	2.2103	1.55378	1.5862	3.70308
	1034	2.24619	2.29857	1.75412	1.77903	3.48605
	1036	2.27947	2.20685	1.80578	1.7737	3.49387
	1038	2.19385	2.08866	1.86579	1.71468	3.62522
	1040	2.02908	1.81618	1.81651	1.54672	3.78662
	1042	2.01473	1.66263	1.87394	1.72731	3.70998
	1044	2.05227	1.53032	1.78861	1.77071	3.68155
	1046	2.04593	1.52005	1.67018	1.72994	3.53113
	1048	2.02338	1.54217	1.52586	1.62901	3.41667
	1050	2.24816	1.70511	1.60068	1.65157	3.10516
	1052	2.17213	1.72496	1.47862	1.71616	2.86284
	1054	2.02247	1.8436	1.51277	1.61376	3.04283
	1056	1.71623	1.86337	1.50107	1.47536	3.40871
	1058	1.69453	1.87295	1.65839	1.44963	3.71964
	1060	1.79154	1.6897	1.54019	1.47279	3.72138
	1062	2.01282	1.62224	1.47204	1.59711	3.74164
	1064	2.05092	1.56898	1.36746	1.58707	3.45387
	1066	1.97962	1.61095	1.44999	1.55625	3.36736
	1068	1.86858	1.57145	1.55021	1.57117	3.36449
	1070	1.78968	1.72022	1.5257	1.71623	3.5957
	1072	1.66969	1.69548	1.4312	1.65566	3.45355
	1074	1.66594	1.61993	1.35069	1.56664	3.43344
	1076	1.57977	1.651	1.38075	1.42861	3.34459
	1078	1.52609	1.66617	1.51755	1.42901	3.19615
	1080	1.51691	1.63811	1.60728	1.52532	2.93549
	1082	1.53867	1.59895	1.64746	1.49651	2.92739
	1084	1.58207	1.49228	1.52088	1.38334	2.99919
	1086	1.47786	1.53368	1.40215	1.32124	3.01031
	1088	1.43129	1.55586	1.38838	1.26173	2.97952
	1090	1.41939	1.59497	1.42926	1.3394	2.84502
	1092	1.56389	1.4929	1.42863	1.43513	2.82827
	1094	1.7403	1.44078	1.36695	1.53314	2.77062
	1096	1.71467	1.34291	1.1304	1.49033	2.85758
	1098	1.82965	1.27353	1.15333	1.58099	2.96128
	1100	1.68555	1.30391	1.29523	1.57338	2.97098
	1102	1.48196	1.31765	1.37794	1.48785	3.06827
	1104	1.41185	1.49673	1.6412	1.37927	3.13556
	1106	1.51335	1.56291	1.69521	1.40721	3.01434
	1108	1.55124	1.59967	1.63787	1.52886	2.74411
	1110	1.39921	1.47705	1.47737	1.67254	2.71262
	1112	1.23955	1.42568	1.36153	1.73928	2.74508
	1114	1.19466	1.40809	1.49558	1.6619	2.37245
	1116	1.29434	1.40391	1.47498	1.62856	2.31525
	1118	1.45792	1.31504	1.40749	1.59339	2.29056
	1120	1.54639	1.3454	1.35715	1.56435	2.52764
	1122	1.51737	1.32247	1.34595	1.54991	2.69608
	1124	1.40682	1.25919	1.26065	1.53435	2.70867
	1126	1.31183	1.20854	1.36614	1.50966	2.60449
	1128	1.35516	1.13079	1.40114	1.45972	2.29433
	1130	1.22647	1.18216	1.44251	1.25418	2.27933
	1132	1.1549	1.29125	1.4006	1.29266	2.45409
	1134	1.0181	1.40224	1.30572	1.26769	2.58044
	1136	1.19468	1.41045	1.20614	1.3477	2.66945
	1138	1.32501	1.29199	1.18627	1.42764	2.58812
	1140	1.46281	1.25947	1.03132	1.40553	2.82936
	1142	1.52149	1.1329	1.22126	1.45661	2.77218
	1144	1.41416	1.14434	1.28419	1.42428	2.54753
	1146	1.30545	1.07194	1.20724	1.4035	2.30971
	1148	1.29285	1.05464	1.11899	1.39055	2.34338
	1150	1.22196	1.19963	1.13358	1.36458	2.59208
	1152	1.32749	1.46718	1.20914	1.34495	2.33932
	1154	1.32573	1.47427	1.10606	1.26664	2.39744
	1156	1.36592	1.3598	1.02126	1.18997	2.40788
	1158	1.28267	1.18878	1.0346	1.40118	2.41141
	1160	1.25311	1.22367	1.04628	1.37738	2.39552
	1162	1.25983	1.33605	1.05889	1.36183	2.36437
	1164	1.2006	1.19122	0.98671	1.20541	2.55928
	1166	1.17571	1.19808	1.02615	1.16396	2.58339
	1168	1.06916	1.17664	1.1436	1.34173	2.5196
	1170	1.01289	1.16625	1.22739	1.47797	2.53284
	1172	1.06647	1.15657	1.22511	1.51681	2.67704
	1174	1.05894	1.09615	1.15149	1.37622	2.64827
	1176	1.10198	1.1654	1.20917	1.26092	2.47287
	1178	1.0759	1.21917	1.10299	1.28048	2.00086
	1180	1.09639	1.11615	1.10596	1.24766	2.01821
	1182	1.05691	1.05696	1.19408	1.30806	2.08722
	1184	1.08597	1.19738	1.27356	1.18566	2.09874
	1186	1.13519	1.22268	1.12758	1.25634	2.07881
	1188	1.16205	1.20353	0.92294	1.22698	2.11161
	1190	1.10796	0.99894	0.91628	1.20976	2.14549
	1192	1.06401	1.09483	0.99634	1.17668	2.13465
	1194	1.09625	1.25092	1.05403	1.2322	2.27548
	1196	0.94245	1.18444	1.09108	1.02718	2.38589
	1198	0.95273	1.0525	1.10804	0.99151	2.27261
	1200	0.95146	0.93925	1.11492	1.0603	2.2608
	1202	1.08361	1.07887	1.09579	1.3046	2.42396
	1204	1.08979	1.08061	1.0382	1.36681	2.42642
	1206	1.03192	1.03597	0.87633	1.32716	2.46651
	1208	0.97207	0.89997	0.75657	1.09199	2.23752
	1210	0.8417	0.91586	0.76178	0.86011	2.1258
	1212	0.90608	1.0172	0.93829	0.80599	2.19613
	1214	0.89726	1.10453	0.98693	0.83942	2.21659
	1216	0.90794	1.06367	1.08724	0.87791	2.22301
	1218	0.92788	0.94507	1.07032	0.90546	2.1047
	1220	0.90236	0.99665	0.97021	1.02067	2.15504
	1222	0.85684	0.95988	0.76635	0.96029	2.2084
	1224	0.69614	0.91076	0.70897	0.92201	2.12258
	1226	0.68638	0.7723	0.70899	0.93956	2.0248
	1228	0.72322	0.90765	0.72513	0.95814	1.77079
	1230	0.82131	1.11129	0.76826	0.96752	1.85214
	1232	0.8045	1.25997	0.83752	0.95067	1.94947
	1234	0.76796	1.3292	1.03046	0.98508	2.19363
	1236	0.85645	1.2587	1.17566	0.96392	2.31963
	1238	0.89913	1.13023	1.069	0.89241	2.43642
	1240	0.92105	1.05746	0.89137	0.86079	2.36514
	1242	0.82927	0.96251	0.83429	0.86933	2.39967
	1244	0.7943	0.92841	0.82502	0.93036	2.40868
	1246	0.77264	0.90631	0.76196	0.98526	2.28116
	1248	0.80553	0.88168	0.84129	1.08897	2.20671
	1250	0.87618	0.93113	0.93419	1.14523	2.20558
	1252	0.92025	0.94429	0.93627	1.07101	2.26342
	1254	0.95504	0.88637	0.83877	1.02509	2.18239
	1256	0.82531	0.80315	0.74294	1.04359	1.88998
	1258	0.69362	0.75195	0.73204	1.11578	1.71455
	1260	0.70433	0.76355	0.85639	1.05288	1.76642
	1262	0.69129	0.76702	0.905	0.99402	1.83027
	1264	0.71076	0.77331	0.86856	1.03372	2.00242
	1266	0.60876	0.79504	0.74677	0.91672	2.08901
	1268	0.67939	0.87201	0.68749	0.84336	2.20435
	1270	0.69127	0.95345	0.75454	0.694	2.18066
	1272	0.69593	0.92673	0.84887	0.75899	2.27333
	1274	0.66832	0.93707	0.79335	0.7949	2.19168
	1276	0.61269	0.80544	0.72955	0.85972	2.07447
	1278	0.64177	0.8343	0.70764	0.90266	1.7078
	1280	0.63403	0.80894	0.6987	0.8048	1.66385
	1282	0.65343	0.76376	0.74187	0.81773	1.68034
	1284	0.63804	0.77698	0.67054	0.82154	1.91453
	1286	0.61173	0.72418	0.72082	0.81955	2.04384
	1288	0.59283	0.65657	0.74401	0.85366	2.14036
	1290	0.61313	0.85931	0.75127	0.79551	1.97745
	1292	0.65329	1.05606	0.81622	0.80692	1.89962
	1294	0.72155	1.14177	0.85649	0.86656	1.83882
	1296	0.71982	0.9998	0.90987	0.94022	1.91043
	1298	0.52205	0.67797	1.00973	0.91205	1.96419
	1300	0.41336	0.63681	0.85642	0.95968	1.96061
	1302	0.41204	0.68429	0.75983	0.94107	1.86962
	1304	0.44126	0.75325	0.64602	1.07687	1.64388
	1306	0.42615	0.73462	0.73785	0.97689	1.76147
	1308	0.45138	0.60784	0.8094	0.88206	1.5327
	1310	0.5031	0.59847	0.82955	0.78125	1.65731
	1312	0.56598	0.65605	0.81464	0.82014	1.70501
	1314	0.61391	0.81392	0.77765	0.91407	1.90454
	1316	0.62341	0.71405	0.66215	0.95614	1.73749
	1318	0.68424	0.55153	0.69229	0.89838	1.80381
	1320	0.65736	0.45704	0.76085	0.89957	1.86588
	1322	0.5946	0.50927	0.89725	0.81642	1.96659
	1324	0.49037	0.70817	0.78441	0.94103	1.94293
	1326	0.45077	0.78509	0.71962	0.8538	2.02627
	1328	0.39295	0.7255	0.73036	0.80372	2.0486
	1330	0.41841	0.64636	0.96431	0.79491	2.06601
	1332	0.45822	0.61195	1.06849	0.84833	2.02037
	1334	0.64887	0.5569	1.05348	0.86386	2.12143
	1336	0.68037	0.54827	0.92184	0.90026	2.26106
	1338	0.69132	0.64636	0.79003	0.89427	2.35677
	1340	0.57055	0.78452	0.68827	0.86427	2.25487
	1342	0.47746	0.95728	0.73457	0.80885	2.42122
	1344	0.37098	1.04557	0.64678	0.80957	2.33136
	1346	0.43673	0.93694	0.63391	0.81833	2.42392
	1348	0.51096	0.80662	0.66829	0.7274	2.61467
	1350	0.53468	0.7694	0.78301	0.71643	2.66919
	1352	0.50302	0.83581	0.8604	0.76265	2.53071
	1354	0.45331	0.89789	0.80555	0.86494	2.77245
	1356	0.38003	0.88399	0.72149	0.84492	2.84109
	1358	0.36699	0.75081	0.79924	0.84423	2.8048
	1360	0.46761	0.66461	0.82171	0.79044	2.92806
	1362	0.56994	0.69528	0.71883	0.79332	3.08233
	1364	0.62975	0.585	0.67899	0.7446	3.00131
	1366	0.53463	0.57565	0.80943	0.80487	3.10861
	1368	0.484	0.56934	0.86243	0.84178	3.04517
	1370	0.43917	0.45072	0.82786	0.8559	3.14556
	1372	0.50204	0.64499	0.71125	0.80871	3.11463
	1374	0.51943	0.66486	0.64671	0.7576	3.17052
	1376	0.52004	0.71555	0.85812	0.69462	3.0619
	1378	0.67327	0.64677	0.96947	0.72398	2.82694
	1380	0.66548	0.62254	1.0031	0.7417	2.85677
	1382	0.66665	0.52683	1.05027	0.73538	2.98491
	1384	0.5479	0.56327	1.08754	0.70847	3.07699
	1386	0.54006	0.69656	1.37782	0.84011	3.30319
	1388	0.4932	0.7819	1.5186	0.86279	3.27943
	1390	0.43206	0.7814	1.53579	0.86631	3.18376
	1392	0.39277	0.79232	1.6344	0.77995	2.95896
	1394	0.35725	0.74146	1.55637	0.75251	3.05179
	1396	0.37684	0.62792	1.42995	0.65336	3.09247
	1398	0.30254	0.53002	1.23108	0.58763	3.10883
	1400	0.39856	0.56511	1.40674	0.61577	2.94712
	1402	0.44908	0.65608	1.48607	0.76914	2.92783
	1404	0.58985	0.74347	1.53825	0.77734	3.14072
	1406	0.57814	0.72567	1.60053	0.6629	3.27314
	1408	0.44862	0.76734	1.70163	0.57289	3.27567
	1410	0.3271	0.70048	1.6366	0.59149	3.35613
	1412	0.33341	0.64153	1.39016	0.68507	3.32512
	1414	0.39151	0.506	1.20683	0.66626	3.38462
	1416	0.49081	0.48378	1.33423	0.64398	3.15219
	1418	0.53115	0.48239	1.47964	0.674	3.09034
	1420	0.56124	0.45478	1.50221	0.65296	3.10883
	1422	0.42669	0.47801	1.58541	0.57163	3.05027
	1424	0.47793	0.54211	1.60318	0.67886	2.97585
	1426	0.52914	0.60167	1.64562	0.81471	3.11297
	1428	0.55765	0.57486	1.55477	0.87369	2.93287
	1430	0.52888	0.56878	1.5819	0.74365	2.92409
	1432	0.57184	0.49762	1.55216	0.61954	2.83732
	1434	0.56819	0.4977	1.53775	0.60699	2.91949
	1436	0.40035	0.56161	1.38619	0.77364	2.84368
	1438	0.37836	0.61763	1.28053	0.93184	2.74151
	1440	0.45024	0.62046	1.12063	0.95573	2.76746
	1442	0.45498	0.63379	1.17085	0.89118	2.65464
	1444	0.44337	0.53777	1.23002	0.76788	2.72425
	1446	0.41462	0.44157	1.27764	0.76509	2.78883
	1448	0.4928	0.29522	1.23547	0.7484	2.84123
	1450	0.54779	0.32752	1.30907	0.82142	2.78793
	1452	0.54405	0.44927	1.36006	0.78864	2.92395
	1454	0.42155	0.44246	1.14799	0.73155	2.71623
	1456	0.28425	0.46876	0.97528	0.61098	2.65479
	1458	0.23484	0.44832	0.8917	0.60352	2.69146
	1460	0.32329	0.56046	0.92149	0.60215	2.73611
	1462	0.30862	0.60687	0.93699	0.55215	2.58769
	1464	0.30106	0.61183	1.0491	0.51681	2.7778
	1466	0.27241	0.44666	1.23278	0.57475	2.52317
	1468	0.28787	0.55305	1.23146	0.61515	2.60853
	1470	0.32144	0.51491	1.28198	0.65124	2.44321
	1472	0.30687	0.61201	1.46345	0.66563	2.34999
	1474	0.31745	0.6497	1.59807	0.62375	2.49076
	1476	0.33749	0.71456	1.36531	0.76211	2.45604
	1478	0.36929	0.70449	1.08181	0.75645	2.23115
	1480	0.34306	0.62356	0.78119	0.7222	2.08425
	1482	0.30174	0.56609	0.73421	0.70923	2.03473
	1484	0.34082	0.55746	0.75103	0.69083	2.06476
	1486	0.40247	0.56588	0.78017	0.7462	2.06357
	1488	0.40684	0.57405	0.84551	0.74643	1.98493
	1490	0.40888	0.59632	0.96995	0.73543	1.84603
	1492	0.38116	0.54095	1.03309	0.63751	2.02398
	1494	0.42256	0.47888	1.07938	0.64352	1.95556
	1496	0.41708	0.44368	1.0085	0.68096	1.84279
	1498	0.38777	0.37452	0.91325	0.70475	1.82775
	1500	0.31742	0.46789	0.94323	0.6954	1.94498
	1502	0.30466	0.57007	1.03999	0.56761	1.76991
	1504	0.27291	0.64757	1.09792	0.53118	1.6415
	1506	0.26353	0.62548	0.98263	0.54887	1.50327
	1508	0.26505	0.60208	0.87004	0.62834	1.5735
	1510	0.24979	0.54757	0.93948	0.63004	1.20381
	1512	0.26155	0.5015	0.91707	0.5822	1.35685
	1514	0.29083	0.54076	0.88427	0.57781	1.45655
	1516	0.28563	0.6093	0.68489	0.5822	1.2022
	1518	0.2817	0.67999	0.71557	0.56857	1.39467
	1520	0.31729	0.53026	0.66381	0.63421	1.36929
	1522	0.38222	0.4698	0.64126	0.58644	1.2402
	1524	0.41939	0.48164	0.62374	0.49065	1.17453
	1526	0.35037	0.57562	0.61509	0.465	1.28112
	1528	0.29052	0.57459	0.64112	0.4638	1.24685
	1530	0.28397	0.52408	0.61162	0.59116	1.21547
	1532	0.33832	0.46114	0.57058	0.60971	1.17913
	1534	0.33661	0.45922	0.65062	0.5971	1.21797
	1536	0.32635	0.43661	0.78317	0.54714	1.2026
	1538	0.36894	0.47173	0.89833	0.57129	1.13405
	1540	0.36658	0.47472	0.54949	0.60648	1.20789
	1542	0.30868	0.47874	0.44709	0.52009	1.23896
	1544	0.29532	0.44313	0.34527	0.43395	1.21675
	1546	0.31911	0.37077	0.35911	0.42869	1.14202
	1548	0.39883	0.50591	0.37186	0.58258	1.09868
	1550	0.3847	0.52024	0.41977	0.60394	1.08067
	1552	0.37926	0.54549	0.46765	0.62193	1.07144
	1554	0.28178	0.54609	0.46221	0.53299	1.1801
	1556	0.1851	0.50364	0.43768	0.51662	1.32014
	1558	0.17811	0.46709	0.46738	0.5036	1.36904
	1560	0.23302	0.43132	0.48789	0.5772	1.26237
	1562	0.28292	0.48028	0.46022	0.58462	0.9998
	1564	0.25969	0.47189	0.41527	0.5874	0.95978
	1566	0.25105	0.4589	0.42122	0.60988	0.98804
	1568	0.25262	0.4181	0.48026	0.55729	1.22266
	1570	0.27223	0.3734	0.46357	0.5537	1.25382
	1572	0.25257	0.39309	0.46315	0.50928	1.11825
	1574	0.24377	0.46697	0.45101	0.49237	1.01282
	1576	0.23374	0.47223	0.52673	0.49445	1.10825
	1578	0.24808	0.49356	0.59347	0.5065	1.12554
	1580	0.23779	0.3875	0.4992	0.4579	1.07026
	1582	0.24046	0.37131	0.39984	0.45807	1.06445
	1584	0.27462	0.37304	0.40205	0.49377	1.00073
	1586	0.28237	0.41362	0.45657	0.46374	1.02181
	1588	0.25924	0.44376	0.44606	0.51914	1.04382
	1590	0.22207	0.48774	0.42989	0.63012	1.08571
	1592	0.16933	0.51284	0.3977	0.61789	1.19708
	1594	0.18093	0.51929	0.39134	0.59145	1.23874
	1596	0.18819	0.56572	0.37498	0.48904	1.2548
	1598	0.22275	0.57741	0.34944	0.45761	1.12572
	1600	0.20969	0.53831	0.36448	0.48072	1.10832
	1602	0.2031	0.51704	0.39279	0.48807	1.14888
	1604	0.25232	0.45839	0.40049	0.50923	1.15004
	1606	0.24995	0.53915	0.38195	0.45518	1.18157
	1608	0.24026	0.45838	0.36254	0.48486	1.11333
	1610	0.2205	0.43774	0.37336	0.453	1.09106
	1612	0.27996	0.38882	0.34769	0.3804	1.0757
	1614	0.28265	0.39059	0.32992	0.41435	0.89338
	1616	0.28591	0.3728	0.40697	0.47041	0.88382
	1618	0.27039	0.40632	0.38545	0.58526	0.99246
	1620	0.29532	0.42248	0.34179	0.56197	1.16377
	1622	0.2758	0.39302	0.27215	0.52009	1.34689
	1624	0.18639	0.38888	0.36005	0.50334	1.36202
	1626	0.19704	0.3202	0.35314	0.49617	1.23688
	1628	0.22803	0.38882	0.30805	0.53344	1.0714
	1630	0.33467	0.44183	0.24408	0.49934	0.95102
	1632	0.33641	0.52364	0.27826	0.4219	0.82542
	1634	0.26236	0.5015	0.32992	0.3868	0.86469
	1636	0.25787	0.6063	0.38974	0.35954	0.96134
	1638	0.29453	0.53573	0.42332	0.38598	0.94662
	1640	0.31943	0.49036	0.45916	0.36908	0.87153
	1642	0.17287	0.3987	0.40232	0.37008	0.94777
	1644	0.18782	0.37632	0.35842	0.3933	1.04175
	1646	0.14219	0.38963	0.33965	0.40454	1.11656
	1648	0.17291	0.32717	0.32019	0.469	0.9379
	1650	0.19883	0.41324	0.26967	0.54685	0.84978
	1652	0.30932	0.51754	0.28469	0.66457	0.9106
	1654	0.37447	0.54863	0.28745	0.68991	1.00865
	1656	0.35781	0.49973	0.30754	0.68564	1.14439
	1658	0.3026	0.4829	0.29069	0.65112	1.17694
	1660	0.19947	0.45744	0.33172	0.63694	1.09904
	1662	0.21528	0.4876	0.33038	0.59368	1.01598
	1664	0.18653	0.4201	0.34953	0.59185	0.98663
	1666	0.27172	0.38564	0.35049	0.4907	1.04779
	1668	0.22918	0.37872	0.38597	0.36383	1.08858
	1670	0.23193	0.45898	0.48836	0.3039	1.03499
	1672	0.22876	0.44692	0.51864	0.39581	1.00985
	1674	0.25772	0.32797	0.45255	0.49437	0.98036
	1676	0.24179	0.32769	0.29733	0.49827	1.07254
	1678	0.22118	0.42391	0.21925	0.51433	1.1479
	1680	0.21012	0.45992	0.25033	0.52211	1.01845
	1682	0.23143	0.40843	0.27437	0.60606	1.04267
	1684	0.22182	0.35584	0.28959	0.66372	1.03935
	1686	0.20911	0.44559	0.30415	0.65908	1.20979
	1688	0.25173	0.46127	0.29846	0.63752	1.15797
	1690	0.26412	0.50055	0.327	0.58251	1.06279
	1692	0.25591	0.48548	0.35934	0.57695	1.12907
	1694	0.22776	0.44513	0.48616	0.60002	1.19192
	1696	0.25291	0.45842	0.48588	0.54206	1.12663
	1698	0.23335	0.47456	0.43124	0.47351	1.03583
	1700	0.15048	0.53219	0.38637	0.36595	0.86264
	1702	0.17034	0.50202	0.4168	0.4451	0.90862
	1704	0.16938	0.48977	0.45649	0.49506	0.928
	1706	0.19406	0.4706	0.45894	0.42102	0.98544
	1708	0.24179	0.45571	0.36242	0.37258	0.98501
	1710	0.26759	0.47837	0.29621	0.32908	0.98087
	1712	0.28982	0.459	0.27347	0.33971	0.93624
	1714	0.27225	0.40404	0.33262	0.35047	1.03006
	1716	0.26326	0.36633	0.34953	0.33937	0.97394
	1718	0.16532	0.29232	0.41785	0.35609	0.9162
	1720	0.14173	0.33093	0.38222	0.35801	0.94742
	1722	0.15271	0.30851	0.40119	0.30565	1.04037
	1724	0.18357	0.30148	0.37252	0.30957	1.11195
	1726	0.21066	0.31038	0.3671	0.30063	1.01368
	1728	0.25307	0.36496	0.3802	0.3307	0.94081
	1730	0.29481	0.55486	0.36788	0.45303	1.02903
	1732	0.24987	0.50987	0.37376	0.4648	1.11426
	1734	0.23117	0.37264	0.39467	0.49591	1.12488
	1736	0.21089	0.31613	0.3635	0.43834	1.13383
	1738	0.1853	0.40658	0.32436	0.50486	1.1323
	1740	0.19696	0.45403	0.26825	0.4311	0.95992
	1742	0.20459	0.42467	0.29729	0.42558	0.88604
	1744	0.24427	0.34559	0.3168	0.36414	0.9256
	1746	0.27752	0.36562	0.38201	0.37237	1.00091
	1748	0.27955	0.37333	0.40209	0.36278	0.94965
	1750	0.2686	0.39663	0.33855	0.41429	0.86918
	1752	0.27354	0.36363	0.31449	0.41424	0.94405
	1754	0.33874	0.37772	0.32747	0.40572	1.00346
	1756	0.35708	0.43605	0.35839	0.29161	0.93632
	1758	0.32605	0.46942	0.34242	0.24804	0.75596
	1760	0.30775	0.39833	0.25839	0.28805	0.71339
	1762	0.33918	0.36237	0.22389	0.43795	0.77739
	1764	0.31324	0.34973	0.2333	0.48313	0.74497
	1766	0.25392	0.43566	0.25775	0.42052	0.76106
	1768	0.21305	0.4659	0.36839	0.43552	0.77329
	1770	0.22427	0.44712	0.38845	0.41203	0.80444
	1772	0.22964	0.41979	0.4037	0.39241	0.77527
	1774	0.22693	0.37941	0.33546	0.30582	0.93218
	1776	0.21416	0.36617	0.34409	0.27415	0.94385
	1778	0.23643	0.37949	0.3619	0.27576	0.91561
	1780	0.29115	0.38395	0.37593	0.30227	0.73408
	1782	0.37031	0.37739	0.36853	0.38587	0.74994
	1784	0.30596	0.2768	0.38995	0.43736	0.84596
	1786	0.27464	0.28174	0.4371	0.41907	0.90408
	1788	0.23089	0.27697	0.4558	0.2997	0.96988
	1790	0.21054	0.26854	0.50125	0.28771	0.95418
	1792	0.24015	0.26155	0.46815	0.34186	0.98681
	1794	0.28545	0.3615	0.35254	0.42219	0.91545
	1796	0.34102	0.41741	0.31568	0.4612	0.91863
	1798	0.36429	0.46299	0.4058	0.48067	1.03371
	1800	0.34164	0.40432	0.43702	0.49196	1.06809
	1802	0.35491	0.43719	0.37842	0.47352	1.09815
	1804	0.29756	0.42906	0.37244	0.46018	0.95065
	1806	0.28836	0.48048	0.42499	0.43352	0.87038
	1808	0.20659	0.45617	0.44676	0.42091	0.80128
	1810	0.1951	0.39835	0.46791	0.36399	0.79142
	1812	0.1989	0.31996	0.41231	0.34319	0.89545
	1814	0.14378	0.29804	0.41472	0.34489	1.01323
	1816	0.10629	0.33593	0.38677	0.3943	1.03665
	1818	0.10717	0.35928	0.3253	0.38223	1.03958
	1820	0.15349	0.31849	0.29182	0.33664	0.9836
	1822	0.20436	0.31979	0.24862	0.31513	0.85984
	1824	0.21623	0.27411	0.27587	0.40073	0.85033
	1826	0.2369	0.32983	0.35694	0.39787	0.86243
	1828	0.27233	0.29076	0.39965	0.47871	0.91129
	1830	0.23397	0.31695	0.37774	0.48312	0.86926
	1832	0.19982	0.32256	0.32494	0.50138	0.90528
	1834	0.17457	0.40202	0.30848	0.43563	0.94737
	1836	0.18815	0.41349	0.37342	0.41951	0.94038
	1838	0.18655	0.40552	0.30922	0.40264	0.94404
	1840	0.18763	0.41947	0.34231	0.44682	0.96143
	1842	0.20079	0.41771	0.37403	0.38626	1.0799
	1844	0.19043	0.39097	0.31929	0.39489	1.15555
	1846	0.21171	0.38465	0.24611	0.37469	1.15196
	1848	0.24836	0.32485	0.22195	0.35501	0.97269
	1850	0.30282	0.26669	0.25015	0.35444	0.85593
	1852	0.34417	0.22461	0.27222	0.39291	0.91481
	1854	0.34717	0.2682	0.26492	0.43701	0.86306
	1856	0.25348	0.3745	0.27708	0.4811	0.72725
	1858	0.20216	0.37628	0.24328	0.48052	0.69088
	1860	0.14855	0.36928	0.24862	0.44909	0.77487
	1862	0.17796	0.44665	0.32015	0.3143	0.84285
	1864	0.2242	0.39921	0.35057	0.32403	0.83885
	1866	0.26532	0.39128	0.37049	0.31669	0.84798
	1868	0.27248	0.42801	0.32908	0.37668	0.87513
	1870	0.21542	0.42213	0.29181	0.40005	0.75327
	1872	0.1883	0.39665	0.30309	0.51639	0.70419
	1874	0.22652	0.32575	0.28497	0.52055	0.71335
	1876	0.3125	0.29849	0.37152	0.51937	0.82297
	1878	0.33716	0.32137	0.34728	0.39977	0.85757
	1880	0.38415	0.38589	0.29792	0.3728	0.75507
	1882	0.35125	0.43901	0.30317	0.33509	0.66682
	1884	0.3382	0.37168	0.33453	0.35672	0.74077
	1886	0.25537	0.35	0.41092	0.3125	0.71208
	1888	0.2193	0.40038	0.28713	0.27685	0.71894
	1890	0.2193	0.43964	0.26962	0.30929	0.66758
	1892	0.20394	0.40626	0.29651	0.34203	0.73691
	1894	0.22819	0.46602	0.32843	0.28369	0.77387
	1896	0.21604	0.422	0.3332	0.27988	0.89502
	1898	0.21442	0.39399	0.30651	0.38656	0.95785
	1900	0.21122	0.30087	0.32713	0.45259	1.05365
	1902	0.25555	0.32619	0.29941	0.50562	1.03837
	1904	0.31198	0.35747	0.26671	0.53002	1.01082
	1906	0.25522	0.36527	0.31436	0.63216	0.95527
	1908	0.21104	0.37644	0.33854	0.55412	0.91661
	1910	0.19705	0.40228	0.33127	0.39885	0.92098
	1912	0.25722	0.40266	0.28701	0.31344	0.95921
	1914	0.28231	0.37293	0.29712	0.30874	0.93308
	1916	0.26431	0.31308	0.35218	0.44129	0.95783
	1918	0.25184	0.30477	0.39749	0.45848	0.98904
	1920	0.25712	0.37172	0.33028	0.54722	1.05397
	1922	0.27259	0.3894	0.34246	0.44242	0.96429
	1924	0.33119	0.39568	0.31403	0.43078	0.89224
	1926	0.32149	0.38324	0.29872	0.3027	0.8223
	1928	0.25124	0.40799	0.33683	0.32952	0.74173
	1930	0.17359	0.43775	0.38781	0.29209	0.66593
	1932	0.22073	0.407	0.31616	0.3235	0.71069
	1934	0.2993	0.44809	0.30074	0.30071	0.78966
	1936	0.31651	0.47011	0.29708	0.29586	0.93758
	1938	0.3151	0.52392	0.30949	0.31915	0.96119
	1940	0.26056	0.47005	0.31255	0.36296	1.00027
	1942	0.26255	0.43382	0.37553	0.40328	1.01745
	1944	0.32484	0.36682	0.34428	0.35887	1.02921
	1946	0.28774	0.38567	0.30238	0.37182	0.93041
	1948	0.2402	0.42125	0.27638	0.39568	0.85146
	1950	0.18267	0.40295	0.30857	0.39094	0.89121
	1952	0.17487	0.41164	0.30273	0.36983	0.87102
	1954	0.18731	0.46348	0.30347	0.37531	0.88111
	1956	0.14431	0.49354	0.3062	0.36053	0.82956
	1958	0.16988	0.47594	0.32226	0.31987	0.8
	1960	0.19896	0.41148	0.2712	0.32383	0.76489
	1962	0.22704	0.37205	0.22629	0.34456	0.80283
	1964	0.20727	0.32086	0.17282	0.29094	0.86555
	1966	0.17236	0.30403	0.26739	0.32268	0.91687
	1968	0.21069	0.25787	0.29038	0.31838	0.89738
	1970	0.21278	0.2073	0.33734	0.31079	0.81153
	1972	0.23028	0.20332	0.30849	0.29009	0.72235
	1974	0.24649	0.22773	0.33229	0.32516	0.72588
	1976	0.27816	0.23988	0.32296	0.39681	0.70366
	1978	0.23202	0.23121	0.3124	0.36926	0.63637
	1980	0.19942	0.29896	0.32441	0.32783	0.59977
	1982	0.1697	0.25367	0.30706	0.31589	0.57629
	1984	0.19864	0.23996	0.30601	0.35958	0.59424
	1986	0.20727	0.22554	0.3186	0.38865	0.58643
	1988	0.18676	0.28955	0.29072	0.37803	0.71128
	1990	0.16883	0.31902	0.32235	0.3378	0.74766
	1992	0.15787	0.32964	0.31811	0.27541	0.78579
	1994	0.21992	0.29242	0.35226	0.2823	0.74003
	1996	0.20963	0.28315	0.36305	0.35607	0.74732
	1998	0.19204	0.27371	0.37254	0.42739	0.78089
	2000	0.14108	0.3088	0.36884	0.45074	0.79986
	2002	0.20146	0.32659	0.33668	0.40463	0.7048
	2004	0.28837	0.34834	0.27923	0.35488	0.611
	2006	0.30986	0.34375	0.27338	0.29869	0.6118
	2008	0.22518	0.30671	0.26334	0.29209	0.69275
	2010	0.21105	0.27114	0.24501	0.35732	0.73264
	2012	0.18327	0.24542	0.25453	0.35869	0.68776
	2014	0.1636	0.27178	0.23871	0.36582	0.73066
	2016	0.21215	0.28803	0.24014	0.33097	0.70209
	2018	0.17177	0.3569	0.28239	0.39474	0.74568
	2020	0.18748	0.34127	0.39254	0.41926	0.77979
	2022	0.15798	0.29907	0.41431	0.36721	0.79714
	2024	0.16388	0.22553	0.3493	0.26094	0.78759
	2026	0.18902	0.22003	0.36762	0.17265	0.70204
	2028	0.22479	0.27257	0.40982	0.22288	0.6979
	2030	0.23806	0.34108	0.37163	0.20605	0.65713
	2032	0.24213	0.32039	0.26481	0.2799	0.73343
	2034	0.23337	0.25933	0.19568	0.35774	0.7827
	2036	0.20846	0.19778	0.14275	0.43682	0.79504
	2038	0.22259	0.27795	0.20087	0.4683	0.79144
	2040	0.21911	0.31866	0.23057	0.383	0.89097
	2042	0.19357	0.35015	0.27569	0.2496	0.94311
	2044	0.16111	0.33266	0.22071	0.22545	0.90066
	2046	0.15161	0.29701	0.21768	0.23368	0.73487
	2048	0.16468	0.29454	0.24	0.27819	0.7358
	2050	0.16209	0.35352	0.27707	0.28234	0.77247
	2052	0.14944	0.36752	0.30364	0.30694	0.81589
	2054	0.15688	0.30055	0.32883	0.33072	0.80004
	2056	0.17227	0.18876	0.28258	0.33246	0.66428
	2058	0.19215	0.17561	0.25159	0.29369	0.56863
	2060	0.21726	0.22298	0.16754	0.28295	0.53462
	2062	0.194	0.2348	0.17927	0.33468	0.6193
	2064	0.21149	0.35065	0.17474	0.34752	0.68231
	2066	0.18509	0.36212	0.20635	0.32781	0.58345
	2068	0.23286	0.32697	0.2094	0.26261	0.61679
	2070	0.22015	0.30534	0.21956	0.28201	0.61532
	2072	0.18878	0.32631	0.20544	0.32406	0.74576
	2074	0.15874	0.33055	0.24737	0.37132	0.85625
	2076	0.11045	0.29485	0.25095	0.31769	0.97929
	2078	0.1188	0.30724	0.24073	0.3011	0.9684
	2080	0.14299	0.30066	0.2233	0.30896	0.88985
	2082	0.21385	0.30655	0.26904	0.3548	0.7435
	2084	0.20126	0.30525	0.24197	0.34832	0.68066
	2086	0.21214	0.33269	0.21891	0.31655	0.6183
	2088	0.17091	0.3176	0.19317	0.32507	0.68593
	2090	0.16005	0.28199	0.20697	0.40282	0.71585
	2092	0.14097	0.27121	0.24012	0.46094	0.80703
	2094	0.13266	0.27271	0.2961	0.39759	0.86912
	2096	0.13513	0.23268	0.34737	0.26866	0.79849
	2098	0.28699	0.21986	0.35044	0.24742	0.66629
	2100	0.31873	0.2029	0.32954	0.24232	0.73137
	2102	0.27666	0.19185	0.28675	0.25183	0.7869
	2104	0.20924	0.20363	0.29074	0.24041	0.77681
	2106	0.14667	0.28605	0.32223	0.24908	0.75822
	2108	0.12514	0.349	0.30746	0.30638	0.66844
	2110	0.0901	0.33431	0.27781	0.31267	0.68718
	2112	0.09764	0.35614	0.2763	0.31606	0.67291
	2114	0.19904	0.38764	0.29272	0.24926	0.68317
	2116	0.20545	0.37904	0.31481	0.23651	0.74381
	2118	0.16817	0.29736	0.27623	0.21336	0.9279
	2120	0.18301	0.26485	0.3214	0.23805	1.01137
	2122	0.24632	0.24624	0.32368	0.26865	0.94306
	2124	0.29833	0.25486	0.30314	0.29245	0.81221
	2126	0.26888	0.25928	0.31931	0.30006	0.59078
	2128	0.22582	0.25997	0.3464	0.29559	0.55338
	2130	0.19794	0.27273	0.3663	0.26883	0.58647
	2132	0.23012	0.28634	0.28482	0.18684	0.6727
	2134	0.24352	0.3424	0.22177	0.19287	0.66598
	2136	0.26888	0.43376	0.2499	0.23578	0.71935
	2138	0.26079	0.42182	0.31321	0.24867	0.73271
	2140	0.30801	0.3525	0.35957	0.28033	0.7435
	2142	0.31024	0.29565	0.31026	0.31119	0.65827
	2144	0.28691	0.33884	0.32011	0.35448	0.59757
	2146	0.25203	0.45394	0.31692	0.33086	0.62438
	2148	0.22457	0.44965	0.3009	0.31764	0.679
	2150	0.277	0.37738	0.26892	0.24163	0.70605
	2152	0.29069	0.26434	0.29835	0.28423	0.69616
	2154	0.25654	0.25037	0.33764	0.3161	0.72189
	2156	0.24063	0.33993	0.3492	0.34312	0.75265
	2158	0.2232	0.32581	0.36344	0.32341	0.86071
	2160	0.21179	0.2883	0.44504	0.26653	0.81755
	2162	0.22966	0.22924	0.44434	0.28465	0.80808
	2164	0.20111	0.29455	0.3876	0.30252	0.5982
	2166	0.18283	0.32531	0.31107	0.35997	0.57154
	2168	0.16372	0.34566	0.27413	0.39561	0.51381
	2170	0.18609	0.41064	0.2997	0.36505	0.59883
	2172	0.19398	0.39209	0.33976	0.34153	0.59143
	2174	0.18447	0.34556	0.36065	0.35933	0.57309
	2176	0.17305	0.26015	0.35373	0.43368	0.63117
	2178	0.10303	0.17879	0.31905	0.40642	0.76517
	2180	0.06866	0.2888	0.42673	0.39938	0.84544
	2182	0.08565	0.39349	0.46701	0.33693	0.87506
	2184	0.1577	0.47068	0.44437	0.31123	0.78001
	2186	0.22047	0.48483	0.3173	0.24821	0.6924
	2188	0.21688	0.46185	0.29807	0.24899	0.63245
	2190	0.22261	0.37625	0.37081	0.28159	0.61625
	2192	0.19481	0.29374	0.36005	0.30913	0.62467
	2194	0.20908	0.28035	0.31348	0.33938	0.55354
	2196	0.19414	0.30507	0.30096	0.31424	0.76157
	2198	0.13917	0.32982	0.37617	0.30446	0.84004
	2200	0.15885	0.43018	0.40493	0.24152	0.80314
	2202	0.16861	0.4455	0.34561	0.28313	0.6506
	2204	0.23603	0.43598	0.27773	0.2796	0.47476
	2206	0.25831	0.35584	0.25076	0.31606	0.41919
	2208	0.22553	0.33845	0.23682	0.38293	0.4724
	2210	0.2096	0.25787	0.22913	0.3966	0.56866
	2212	0.20772	0.20835	0.25388	0.39004	0.62922
	2214	0.32369	0.16263	0.31143	0.35478	0.56112
	2216	0.32552	0.20489	0.32295	0.33295	0.51065
	2218	0.30556	0.26738	0.32002	0.32027	0.50038
	2220	0.26869	0.26389	0.34386	0.38163	0.61331
	2222	0.27337	0.22275	0.31297	0.38585	0.72289
	2224	0.28663	0.24631	0.30531	0.37189	0.6495
	2226	0.28733	0.28209	0.32048	0.32054	0.63648
	2228	0.29159	0.38378	0.32537	0.32765	0.62579
	2230	0.22256	0.32262	0.28685	0.32442	0.71114
	2232	0.22639	0.2843	0.27898	0.32442	0.7776
	2234	0.19582	0.21893	0.37571	0.3307	0.81999
	2236	0.23721	0.23003	0.39841	0.31395	0.79306
	2238	0.2005	0.25274	0.33569	0.23484	0.63807
	2240	0.25579	0.29328	0.23871	0.22994	0.60272
	2242	0.21757	0.33908	0.24855	0.30394	0.68317
	2244	0.2217	0.34781	0.29969	0.37779	0.75342
	2246	0.21966	0.35324	0.29446	0.33847	0.75985
	2248	0.28296	0.33833	0.27392	0.29794	0.69722
	2250	0.28783	0.37724	0.26059	0.27769	0.7139
	2252	0.27838	0.42542	0.19582	0.27577	0.78596
	2254	0.27254	0.40027	0.20252	0.37058	0.79896
	2256	0.29039	0.34329	0.22471	0.46698	0.77563
	2258	0.34131	0.30355	0.25922	0.40616	0.53847
	2260	0.29343	0.31739	0.29918	0.30149	0.5744
	2262	0.20878	0.34329	0.28104	0.2484	0.6306
	2264	0.14789	0.2713	0.25673	0.27076	0.78556
	2266	0.15961	0.24601	0.18954	0.28514	0.78225
	2268	0.24253	0.29699	0.17789	0.27065	0.74108
	2270	0.25137	0.38284	0.21984	0.27812	0.74635
	2272	0.27069	0.38794	0.28964	0.30588	0.70086
	2274	0.23923	0.31127	0.28486	0.29893	0.61825
	2276	0.16963	0.23067	0.2651	0.29131	0.61154
	2278	0.1449	0.24844	0.26976	0.26833	0.69446
	2280	0.09449	0.31886	0.28422	0.29841	0.69155
	2282	0.14119	0.28976	0.27651	0.35504	0.65383
	2284	0.15566	0.2295	0.23776	0.29958	0.62698
	2286	0.16575	0.22654	0.22573	0.28298	0.59531
	2288	0.14168	0.26644	0.2177	0.29264	0.66195
	2290	0.18127	0.25708	0.19774	0.31008	0.63448
	2292	0.23918	0.23639	0.20875	0.28156	0.65138
	2294	0.25723	0.25975	0.18758	0.28315	0.65261
	2296	0.26091	0.30949	0.22085	0.24778	0.6831
	2298	0.1942	0.27441	0.26375	0.22952	0.73689
	2300	0.14473	0.24818	0.33565	0.24996	0.77682
	2302	0.12097	0.23941	0.37534	0.27813	0.6271
	2304	0.16363	0.27874	0.32324	0.283	0.58717
	2306	0.25032	0.28689	0.26285	0.27411	0.63648
	2308	0.26798	0.32528	0.19941	0.22356	0.71509
	2310	0.26782	0.32568	0.19091	0.25415	0.82041
	2312	0.18849	0.3324	0.191	0.27946	0.75292
	2314	0.18603	0.34657	0.20461	0.27138	0.72394
	2316	0.17531	0.25981	0.2845	0.21886	0.65987
	2318	0.11986	0.26173	0.42046	0.19748	0.6985
	2320	0.05257	0.21971	0.4882	0.26799	0.64937
	2322	0.05354	0.23094	0.40949	0.28606	0.60279
	2324	0.08384	0.20772	0.25625	0.30058	0.61215
	2326	0.1549	0.2639	0.19465	0.28778	0.7347
	2328	0.18195	0.28223	0.17925	0.2976	0.75825
	2330	0.15478	0.29213	0.18378	0.29434	0.79389
	2332	0.16483	0.31665	0.20785	0.33843	0.70207
	2334	0.18308	0.34977	0.20812	0.29074	0.64021
	2336	0.23981	0.32716	0.19764	0.30412	0.61381
	2338	0.19716	0.24048	0.22323	0.303	0.49848
	2340	0.17658	0.13602	0.25756	0.24859	0.62165
	2342	0.14248	0.14354	0.25829	0.23056	0.6048
	2344	0.12418	0.17929	0.23909	0.24027	0.60338
	2346	0.12087	0.18085	0.24823	0.29099	0.64728
	2348	0.13297	0.18239	0.24866	0.27304	0.6276
	2350	0.17351	0.21504	0.31039	0.21084	0.57412
	2352	0.21287	0.22526	0.27769	0.18127	0.49584
	2354	0.16865	0.28709	0.26494	0.19	0.5723
	2356	0.12392	0.33462	0.19411	0.27394	0.67741
	2358	0.11532	0.30038	0.18835	0.31326	0.76475
	2360	0.14258	0.27198	0.15734	0.35112	0.67774
	2362	0.15912	0.23766	0.14834	0.38701	0.54469
	2364	0.14509	0.23385	0.18052	0.41278	0.53311
	2366	0.22199	0.27283	0.23651	0.43155	0.56355
	2368	0.27014	0.26477	0.25949	0.38918	0.7703
	2370	0.30762	0.27979	0.21821	0.32682	0.80327
	2372	0.26792	0.22752	0.16315	0.22876	0.78216
	2374	0.24872	0.23264	0.15188	0.18794	0.61087
	2376	0.2494	0.22198	0.1605	0.18315	0.59831
	2378	0.24683	0.20985	0.21493	0.19158	0.53802
	2380	0.25918	0.23168	0.26259	0.18763	0.62249
	2382	0.27958	0.22784	0.31286	0.2504	0.62553
	2384	0.21299	0.25479	0.36633	0.303	0.58567
	2386	0.21743	0.26553	0.36942	0.29952	0.66756
	2388	0.2179	0.27071	0.31816	0.26694	0.71105
	2390	0.22342	0.25737	0.21341	0.33339	0.72478
	2392	0.19645	0.20935	0.16362	0.34445	0.71281
	2394	0.15677	0.21147	0.14807	0.35557	0.62891
	2396	0.11282	0.27391	0.19465	0.33055	0.69544
	2398	0.12191	0.29337	0.22479	0.31339	0.65667
	2400	0.11272	0.28935	0.23605	0.29726	0.68154
	2402	0.11728	0.26153	0.29022	0.29519	0.59525
	2404	0.14123	0.28149	0.35356	0.28153	0.57408
	2406	0.17345	0.27716	0.36023	0.19768	0.61167
	2408	0.14328	0.3009	0.30742	0.15986	0.61223
	2410	0.10761	0.34456	0.25694	0.1877	0.61789
	2412	0.1031	0.35984	0.21444	0.21377	0.52399
	2414	0.12838	0.30128	0.17525	0.2511	0.52822
	2416	0.13459	0.29158	0.12569	0.22755	0.54675
	2418	0.12373	0.30197	0.10882	0.22919	0.67483
	2420	0.1216	0.30124	0.1766	0.24518	0.68965
	2422	0.13979	0.25846	0.24818	0.29247	0.73645
	2424	0.14895	0.24332	0.30514	0.25476	0.71312
	2426	0.14531	0.2694	0.34064	0.36177	0.7313
	2428	0.09683	0.31733	0.33358	0.29905	0.65349
	2430	0.07988	0.27381	0.26084	0.31219	0.69362
	2432	0.04591	0.22542	0.20873	0.30637	0.64966
	2434	0.08373	0.18745	0.22729	0.30378	0.54551
	2436	0.10521	0.22698	0.2005	0.24957	0.49947
	2438	0.12163	0.25668	0.18592	0.25461	0.47861
	2440	0.15429	0.2264	0.13572	0.24669	0.53241
	2442	0.15313	0.19545	0.13671	0.3082	0.61141
	2444	0.17272	0.17829	0.15962	0.28545	0.63394
	2446	0.15998	0.20768	0.1925	0.31043	0.64709
	2448	0.12937	0.25015	0.2373	0.2941	0.57524
	2450	0.12074	0.20448	0.21758	0.32242	0.47513
	2452	0.08954	0.21712	0.22722	0.32762	0.47596
	2454	0.11766	0.19541	0.2529	0.33135	0.50882
	2456	0.11216	0.20518	0.19716	0.3342	0.60508
	2458	0.13223	0.27432	0.15987	0.33306	0.64287
	2460	0.07783	0.25058	0.15613	0.32023	0.58563
	2462	0.09339	0.30846	0.19356	0.33451	0.52056
	2464	0.08815	0.27781	0.1971	0.29495	0.49672
	2466	0.16915	0.23986	0.18025	0.22633	0.53785
	2468	0.18122	0.19273	0.17612	0.16168	0.58533
	2470	0.17705	0.1989	0.22239	0.18174	0.58427
	2472	0.15934	0.22518	0.24836	0.23291	0.54833
	2474	0.14898	0.25849	0.2328	0.24656	0.53248
	2476	0.1579	0.31611	0.15854	0.26896	0.56565
	2478	0.13872	0.36977	0.1929	0.3163	0.65537
	2480	0.12947	0.35542	0.1869	0.3488	0.55884
	2482	0.12454	0.30259	0.20102	0.35816	0.50576
	2484	0.11786	0.2501	0.14879	0.30461	0.58561
	2486	0.11632	0.20071	0.1459	0.22484	0.72638
	2488	0.09989	0.26766	0.12872	0.21583	0.79709
	2490	0.09716	0.30499	0.17511	0.25333	0.70038
	2492	0.12297	0.30731	0.25581	0.28085	0.51772
	2494	0.13237	0.24229	0.31641	0.26189	0.4725
	2496	0.14398	0.22324	0.28897	0.27471	0.51303
	2498	0.10791	0.19268	0.24378	0.417	0.60542
	2500	0.11783	0.19346	0.17839	0.50941	0.61965
	2502	0.13943	0.10126	0.16436	0.4178	0.57264
	2504	0.13814	0.10966	0.20674	0.28804	0.57247
	2506	0.17072	0.09681	0.24297	0.25736	0.69513
	2508	0.17282	0.17799	0.2884	0.30273	0.65808
	2510	0.11766	0.27814	0.25316	0.31578	0.57449
	2512	0.07748	0.32915	0.19748	0.32929	0.49813
	2514	0.10914	0.27206	0.15087	0.34258	0.56815
	2516	0.15088	0.25054	0.20499	0.35414	0.66162
	2518	0.13422	0.22408	0.24646	0.33406	0.68899
	2520	0.0906	0.2399	0.29191	0.32287	0.70338
	2522	0.07365	0.14653	0.26472	0.29818	0.65861
	2524	0.06317	0.11236	0.23782	0.31385	0.69245
	2526	0.05671	0.0918	0.23587	0.36854	0.75456
	2528	0.04464	0.15563	0.20529	0.32244	0.74727
	2530	0.07363	0.18697	0.1648	0.25702	0.67522
	2532	0.15231	0.19615	0.21191	0.17991	0.591
	2534	0.14633	0.19436	0.23668	0.23547	0.6391
	2536	0.12755	0.27995	0.28176	0.25857	0.7253
	2538	0.08239	0.29845	0.25787	0.24271	0.82219
	2540	0.08751	0.3048	0.21426	0.27582	0.80438
	2542	0.09555	0.28701	0.20567	0.33406	0.66368
	2544	0.12791	0.35754	0.20557	0.3814	0.59569
	2546	0.1736	0.37935	0.23382	0.31919	0.58126
	2548	0.14767	0.31457	0.2506	0.26465	0.46587
	2550	0.16021	0.27229	0.26907	0.26959	0.50077
	2552	0.12654	0.25652	0.25715	0.25381	0.50956
	2554	0.16334	0.2517	0.25748	0.23617	0.58535
	2556	0.18381	0.18009	0.21481	0.20093	0.52982
	2558	0.17706	0.12544	0.18677	0.17584	0.53635
	2560	0.14221	0.16095	0.1804	0.1124	0.63039
	2562	0.17336	0.17703	0.17292	0.16074	0.66118
	2564	0.21356	0.19758	0.15259	0.22642	0.66765
	2566	0.22915	0.23762	0.23749	0.3591	0.61689
	2568	0.19987	0.22565	0.24777	0.37344	0.61414
	2570	0.1608	0.22427	0.23799	0.34452	0.61177
	2572	0.14175	0.22515	0.15589	0.27108	0.60737
	2574	0.17034	0.2155	0.16229	0.18429	0.64146
	2576	0.14187	0.21157	0.2309	0.14715	0.69762
	2578	0.11141	0.23151	0.3106	0.18937	0.70745
	2580	0.03336	0.23918	0.31227	0.24188	0.72691
	2582	0.04196	0.23385	0.23196	0.21843	0.60661
	2584	0.10099	0.1906	0.20783	0.27479	0.60521
	2586	0.13023	0.12201	0.16174	0.27815	0.62542
	2588	0.14471	0.103	0.11229	0.23524	0.58595
	2590	0.14258	0.13571	0.1809	0.21066	0.51418
	2592	0.18574	0.16986	0.25678	0.29533	0.52987
	2594	0.16357	0.17979	0.24971	0.2703	0.57725
	2596	0.13684	0.15623	0.21843	0.23927	0.62176
	2598	0.09541	0.15681	0.18373	0.24085	0.54035
	2600	0.0901	0.17287	0.20267	0.26683	0.52703
	2602	0.06723	0.177	0.21419	0.34875	0.44646
	2604	0.12041	0.13462	0.17129	0.39921	0.49218
	2606	0.13421	0.12013	0.14197	0.38129	0.5669
	2608	0.12278	0.11374	0.09814	0.26431	0.61524
	2610	0.04905	0.17086	0.10949	0.25255	0.47402
	2612	0.05472	0.17883	0.1709	0.30563	0.44774
	2614	0.05933	0.21587	0.24944	0.38434	0.49215
	2616	0.09094	0.21279	0.26082	0.42257	0.57453
	2618	0.13712	0.21208	0.24162	0.44165	0.64443
	2620	0.15526	0.16954	0.16577	0.45272	0.57519
	2622	0.13348	0.13978	0.16004	0.43465	0.5092
	2624	0.10475	0.11067	0.22781	0.42158	0.45208
	2626	0.08744	0.14288	0.21867	0.39545	0.41967
	2628	0.05576	0.18604	0.21459	0.38309	0.491
	2630	0.05015	0.20334	0.17969	0.32731	0.57767
	2632	0.1078	0.22098	0.24652	0.30693	0.64936
	2634	0.17623	0.16653	0.24424	0.30859	0.632
	2636	0.18408	0.1699	0.23016	0.35702	0.63064
	2638	0.1863	0.16766	0.20606	0.34518	0.63978
	2640	0.16453	0.15699	0.19178	0.3005	0.61701
	2642	0.14941	0.15531	0.17058	0.27943	0.51487
	2644	0.14628	0.1491	0.19476	0.36331	0.51185
	2646	0.14976	0.19822	0.21516	0.36051	0.5618
	2648	0.08439	0.19998	0.20006	0.43974	0.67774
	2650	0.08808	0.22869	0.17893	0.44406	0.69257
	2652	0.098	0.23616	0.15302	0.46195	0.67822
	2654	0.1213	0.28096	0.06541	0.39752	0.60868
	2656	0.10957	0.2848	0.11113	0.38171	0.61457
	2658	0.12671	0.31727	0.21614	0.36518	0.72599
	2660	0.15155	0.3499	0.29666	0.40848	0.78895
	2662	0.1758	0.37168	0.26551	0.34913	0.85229
	2664	0.12	0.32505	0.16677	0.35759	0.72997
	2666	0.10853	0.29403	0.14703	0.3378	0.72573
	2668	0.08335	0.22225	0.1319	0.31851	0.61555
	2670	0.07332	0.23128	0.16874	0.31795	0.46826
	2672	0.07577	0.25241	0.13636	0.35565	0.39025
	2674	0.05533	0.26153	0.16272	0.39887	0.39449
	2676	0.05731	0.24584	0.17831	0.44208	0.52868
	2678	0.07304	0.22348	0.16095	0.44151	0.6827
	2680	0.07525	0.17368	0.15235	0.40417	0.73101
	2682	0.09252	0.17151	0.20128	0.39276	0.71965
	2684	0.08796	0.14808	0.24301	0.26725	0.62009
	2686	0.08822	0.19797	0.29704	0.29353	0.614
	2688	0.1063	0.25537	0.21236	0.25685	0.58521
	2690	0.11364	0.32017	0.19657	0.28763	0.72106
	2692	0.07891	0.23576	0.21562	0.2653	0.81968
	2694	0.04249	0.19899	0.24575	0.26054	0.80618
	2696	0.01948	0.15386	0.24628	0.28337	0.74838
	2698	0.08686	0.18599	0.23756	0.3263	0.60632
	2700	0.10046	0.16448	0.24176	0.36581	0.66115
	2702	0.12605	0.14759	0.259	0.3223	0.73748
	2704	0.13148	0.16683	0.28812	0.33499	0.7129
	2706	0.13299	0.19978	0.2999	0.35837	0.75645
	2708	0.16186	0.18891	0.24302	0.35372	0.65248
	2710	0.16546	0.16333	0.20652	0.33303	0.67468
	2712	0.12929	0.1684	0.1596	0.33841	0.62433
	2714	0.1079	0.16708	0.12209	0.32392	0.68202
	2716	0.0856	0.1587	0.14721	0.40417	0.76956
	2718	0.07851	0.18781	0.21412	0.39276	0.71447
	2720	0.09523	0.25528	0.28331	0.26725	0.68988
	2722	0.07917	0.30673	0.25143	0.29353	0.73198
	2724	0.12188	0.29561	0.2585	0.25685	0.67122
	2726	0.1237	0.25287	0.25993	0.28763	0.72273
	2728	0.10849	0.24606	0.21587	0.2653	0.65192
	2730	0.08458	0.22005	0.1316	0.26054	0.7071
	2732	0.09212	0.20052	0.10363	0.28337	0.75392
	2734	0.10061	0.20283	0.10353	0.3263	0.75856
	2736	0.08679	0.17578	0.17025	0.36581	0.69769
	2738	0.08965	0.19828	0.19415	0.3223	0.62346
	2740	0.0887	0.22507	0.21882	0.33499	0.55821
	2742	0.08567	0.2236	0.18362	0.35837	0.66411
	2744	0.0992	0.18524	0.15824	0.35372	0.74363
	2746	0.09214	0.16998	0.16347	0.33303	0.83342
	2748	0.11494	0.16428	0.15847	0.33841	0.78165
	2750	0.10627	0.20796	0.19228	0.32392	0.79228
	2752	0.09739	0.23922	0.23674	0.28407	0.70797
	2754	0.10162	0.22462	0.27893	0.28796	0.71918
	2756	0.11776	0.2234	0.28611	0.30827	0.63622
	2758	0.13742	0.17964	0.24844	0.25572	0.5965
	2760	0.15377	0.12816	0.21196	0.28683	0.59941
	2762	0.13929	0.10247	0.25365	0.28261	0.64658
	2764	0.14158	0.15101	0.22925	0.3223	0.58816
	2766	0.12592	0.15152	0.27513	0.33499	0.46081
	2768	0.06886	0.19141	0.26544	0.35837	0.4983
	2770	0.04406	0.22529	0.21661	0.35372	0.50637
	2772	0.06079	0.23276	0.18793	0.33303	0.50594
	2774	0.06429	0.22802	0.22224	0.33841	0.53002
	2776	0.06102	0.24217	0.27173	0.32392	0.66974
	2778	0.03596	0.27725	0.31437	0.28407	0.76683
	2780	0.06511	0.22626	0.25936	0.28796	0.80016
	2782	0.08666	0.2019	0.23794	0.30827	0.77819
	2784	0.10273	0.18026	0.20974	0.25572	0.81195
	2786	0.12502	0.18758	0.28861	0.23209	0.76934
	2788	0.11752	0.16964	0.28358	0.22796	0.70863
	2790	0.13179	0.16028	0.24688	0.22067	0.63065
	2792	0.07926	0.13646	0.18784	0.21589	0.54431
	2794	0.11611	0.13282	0.15068	0.18548	0.47656
	2796	0.06128	0.14853	0.18685	0.18703	0.51411
	2798	0.06944	0.18098	0.16964	0.21249	0.57272
	2800	0.07834	0.1697	0.12158	0.29277	0.53783
	2802	0.11261	0.13753	0.07695	0.34222	0.5546
	2804	0.1034	0.12759	0.08632	0.32467	0.56372
	2806	0.10741	0.1485	0.14352	0.21002	0.59341
	2808	0.12046	0.17276	0.1456	0.1985	0.64022
	2810	0.11799	0.21127	0.15555	0.25051	0.63809
	2812	0.13947	0.21075	0.19444	0.32766	0.58871
	2814	0.1743	0.21802	0.20288	0.36512	0.5314
	2816	0.19794	0.21634	0.22862	0.38382	0.51337
	2818	0.15174	0.21136	0.19131	0.39466	0.44666
	2820	0.11726	0.19025	0.1965	0.37696	0.42176
	2822	0.13087	0.19705	0.13682	0.36415	0.39554
	2824	0.1448	0.21994	0.184	0.33854	0.45551
	2826	0.13796	0.20048	0.22676	0.32643	0.51977
	2828	0.15959	0.15265	0.27883	0.27176	0.59274
	2830	0.15078	0.11017	0.22416	0.25179	0.64268
	2832	0.14843	0.09323	0.19939	0.25342	0.60064
	2834	0.15477	0.06131	0.179	0.30088	0.54964
	2836	0.15097	0.08239	0.23862	0.28928	0.51587
	2838	0.14211	0.15131	0.21724	0.24549	0.46549
	2840	0.15851	0.21607	0.17553	0.22484	0.4781
	2842	0.13305	0.25033	0.17876	0.30705	0.49427
	2844	0.10587	0.19153	0.15973	0.3043	0.55665
	2846	0.12092	0.19633	0.135	0.38194	0.60108
	2848	0.12848	0.19561	0.10877	0.38618	0.6064
	2850	0.14635	0.19026	0.1211	0.40371	0.56169
	2852	0.13427	0.15474	0.13539	0.34057	0.58017
	2854	0.13129	0.12139	0.16442	0.32508	0.54903
	2856	0.14223	0.13805	0.21354	0.30888	0.44724
	2858	0.14163	0.17867	0.23391	0.35131	0.38585
	2860	0.13382	0.20507	0.21829	0.29315	0.33031
	2862	0.1058	0.22306	0.20491	0.30144	0.39843
	2864	0.08309	0.20646	0.15849	0.28204	0.53695
	2866	0.07721	0.24315	0.14272	0.26314	0.58408
	2868	0.12482	0.2933	0.14293	0.26259	0.53128
	2870	0.17276	0.32947	0.18786	0.29954	0.53262
	2872	0.17285	0.30841	0.18183	0.34189	0.5747
	2874	0.15453	0.26602	0.18888	0.38424	0.60428
	2876	0.15171	0.226	0.17373	0.38368	0.55947
	2878	0.14709	0.20512	0.15663	0.3535	0.46589
	2880	0.1298	0.15381	0.17898	0.22404	0.5189
	2882	0.14795	0.16355	0.23826	0.23338	0.55483
	2884	0.12425	0.12887	0.2478	0.22633	0.61368
	2886	0.12901	0.1637	0.21532	0.28395	0.52991
	2888	0.18293	0.23891	0.15182	0.30639	0.46374
	2890	0.15852	0.29764	0.1461	0.41813	0.46691
	2892	0.11763	0.32181	0.19999	0.42212	0.47117
	2894	0.08	0.27303	0.19715	0.42099	0.44582
	2896	0.12628	0.18136	0.18828	0.30612	0.49173
	2898	0.14338	0.16772	0.14709	0.28022	0.53902
	2900	0.11982	0.1648	0.21447	0.24401	0.57249
	2902	0.09367	0.18084	0.20539	0.26478	0.54588
	2904	0.10735	0.1546	0.1906	0.22232	0.57554
	2906	0.12192	0.16781	0.17389	0.18807	0.50373
	2908	0.11952	0.15475	0.18834	0.21923	0.42011
	2910	0.08611	0.12507	0.20721	0.25067	0.41959
	2912	0.07622	0.11708	0.16003	0.19464	0.39641
	2914	0.05444	0.13175	0.14332	0.19098	0.43291
	2916	0.04743	0.14711	0.09575	0.29344	0.43679
	2918	0.11653	0.12056	0.1067	0.35685	0.5132
	2920	0.14493	0.12099	0.14135	0.40779	0.48948
	2922	0.14782	0.13918	0.22097	0.43122	0.46224
	2924	0.13732	0.18474	0.26945	0.52931	0.5296
	2926	0.11175	0.21094	0.22254	0.45436	0.61306
	2928	0.16523	0.26191	0.14278	0.30524	0.61956
	2930	0.15868	0.22111	0.16139	0.22322	0.57972
	2932	0.13451	0.177	0.20895	0.2187	0.59415
	2934	0.07406	0.12171	0.20047	0.34601	0.53159
	2936	0.06706	0.15608	0.15135	0.36251	0.39418
	2938	0.04583	0.17839	0.15354	0.44774	0.32309
	2940	0.05501	0.18237	0.1377	0.34709	0.35774
	2942	0.07917	0.16824	0.17392	0.33591	0.44797
	2944	0.07815	0.12816	0.15523	0.2129	0.39506
	2946	0.06393	0.11198	0.15765	0.23866	0.46304
	2948	0.03704	0.13913	0.13462	0.20271	0.47324
	2950	0.06373	0.14107	0.13483	0.23288	0.4679
	2952	0.0655	0.13619	0.15047	0.21099	0.43927
	2954	0.0456	0.11161	0.15756	0.20633	0.54428
	2956	0.04405	0.12646	0.09998	0.2287	0.64908
	2958	0.03313	0.16242	0.0761	0.27078	0.75303
	2960	0.03364	0.18884	0.06952	0.3095	0.78122
	2962	0.04556	0.19683	0.12757	0.26685	0.69126
	2964	0.05797	0.17984	0.14833	0.27929	0.60193
	2966	0.05591	0.15682	0.14709	0.3022	0.51875
	2968	0.04214	0.14798	0.09913	0.29765	0.50864
	2970	0.02755	0.12891	0.07863	0.27737	0.42687
	2972	0.03215	0.13015	0.12981	0.28264	0.39869
	2974	0.04595	0.13819	0.13647	0.26845	0.42126
	2976	0.04191	0.16763	0.14818	0.22939	0.50782
	2978	0.0247	0.22879	0.07803	0.2332	0.46692
	2980	0.03762	0.2484	0.06533	0.2531	0.44518
	2982	0.04102	0.17884	0.07091	0.20161	0.48944
	2984	0.05223	0.09922	0.07921	0.23209	0.46597
	2986	0.03009	0.04896	0.11686	0.22796	0.52412
	2988	0.0386	0.10191	0.11071	0.22067	0.49588
	2990	0.03134	0.11369	0.1169	0.20079	0.53282
	2992	0.03852	0.14198	0.10056	0.23447	0.53417
	2994	0.04611	0.12137	0.09412	0.30328	0.51676
	2996	0.04732	0.13919	0.10072	0.27682	0.48868
	2998	0.05168	0.13167	0.12331	0.23704	0.48264
	3000	0.04548	0.13719	0.11625	0.22557	0.53339
	3002	0.02612	0.1435	0.11819	0.26753	0.52329
	3004	0.01731	0.14922	0.10539	0.29545	0.49307
	3006	0.0156	0.0956	0.04966	0.28525	0.44928
	3008	0.01979	0.10438	0.04832	0.30164	0.42521
	3010	0.02832	0.1224	0.06078	0.2405	0.42369
	3012	0.02987	0.1256	0.06792	0.24726	0.49878
	3014	0.02405	0.13657	0.08364	0.31955	0.52937
	3016	0.0273	0.11957	0.07034	0.38944	0.48533
	3018	0.02766	0.07657	0.07423	0.41232	0.45105
	3020	0.02509	0.01587	0.06801	0.36713	0.42891
	3022	0.03806	0.08341	0.07782	0.31838	0.51682
	3024	0.03391	0.13747	0.08296	0.26331	0.48821
	3026	0.03115	0.21059	0.06225	0.25685	0.40012
	3028	0.02471	0.22141	0.05997	0.32077	0.31925
	3030	0.01603	0.20924	0.0442	0.32212	0.34267
	3032	0.00777	0.24222	0.04936	0.3291	0.45153
	3034	0	0.24562	0.05379	0.29495	0.52983
	3036	0	0.23736	0.05691	0.35744	0.51715
	3038	0	0.12737	0.08881	0.38148	0.44803
	3040	0	0.09635	0.08632	0.33046	0.38206
	3042	0	0.09755	0.106	0.22632	0.42429
	3044	0.01554	0.16426	0.06952	0.1398	0.50319
	3046	0.0235	0.19698	0.06472	0.18902	0.4698
	3048	0.0307	0.21574	0.05511	0.17253	0.43432
	3050	0.01615	0.21833	0.0562	0.2449	0.40316
	3052	0.00979	0.23197	0.04798	0.32119	0.47405
	3054	0	0.22037	0.03633	0.39868	0.54982
	3056	0	0.22727	0.03688	0.42953	0.51759
	3058	0	0.19311	0.01874	0.34594	0.54319
	3060	0	0.15912	0.04577	0.21521	0.51282
	3062	0	0.13948	0.07618	0.19154	0.55503
	3064	0	0.12711	0.07878	0.19961	0.54421
	3066	0.00686	0.14188	0.07279	0.24322	0.44316
	3068	0.01195	0.16976	0.07153	0.24729	0.38954
	3070	0.01276	0.18948	0.0852	0.2714	0.32766
	3072	0.00967	0.18937	0.06747	0.2947	0.40849
	3074	0	0.14385	0.03067	0.29641	0.53963
	3076	0	0.12866	0.03124	0.25841	0.61206
	3078	0	0.14792	0.06204	0.24789	0.57713
	3080	0.01176	0.20953	0.10203	0.29858	0.59822
	3082	0.01295	0.18631	0.10426	0.31117	0.49336
	3084	0.01299	0.17911	0.07348	0.29185	0.43675
	3086	0.0063	0.13924	0.06673	0.22796	0.47246
	3088	0	0.08707	0.06942	0.24697	0.3788
	3090	0	0.07103	0.08253	0.28818	0.37983
	3092	0	0.06094	0.08405	0.33449	0.3765
	3094	0	0.07619	0.07879	0.28193	0.55667
	3096	0	0.07172	0.07334	0.26568	0.49722
	3098	0	0.06628	0.06205	0.27338	0.47059
	3100	0.00794	0.09538	0.0592	0.3183	0.44348
	3102	0.01485	0.12169	0.07217	0.31196	0.4666
	3104	0.01982	0.14344	0.0616	0.28082	0.46735
	3106	0.02654	0.12701	0.04682	0.28917	0.44278
	3108	0.01439	0.09987	0.05464	0.36537	0.41902
	3110	0.0229	0.10119	0.05986	0.42232	0.42904
	3112	0.01665	0.10887	0.06525	0.36024	0.47092
	3114	0.0091	0.10711	0.05276	0.23388	0.54436
	3116	0	0.12593	0.05411	0.21307	0.48656
	3118	0	0.1386	0.05194	0.20807	0.53971
	3120	0	0.17463	0.0669	0.21739	0.48289
	3122	0.00212	0.14792	0.07263	0.20621	0.51454
	3124	0.01667	0.13462	0.08154	0.2147	0.40569
	3126	0.03476	0.14684	0.0777	0.27085	0.42679
	3128	0.0516	0.17544	0.08804	0.27701	0.48602
	3130	0.04966	0.13738	0.11786	0.28033	0.52951
	3132	0.02339	0.12097	0.07128	0.21487	0.54964
	3134	0.0087	0.09517	0.0417	0.20238	0.46856
	3136	0	0.08275	0.01071	0.17969	0.45043
	3138	0.01141	0.10321	0.04218	0.20389	0.47409
	3140	0.01395	0.09566	0.0541	0.23387	0.48656
	3142	0.0201	0.1111	0.06053	0.29245	0.45197
	3144	0.02403	0.13199	0.05833	0.30006	0.50965
	3146	0.01761	0.13097	0.08478	0.29559	0.4957
	3148	0.01094	0.09985	0.11151	0.26883	0.55033
	3150	0.01625	0.08827	0.09992	0.18684	0.53724
	3152	0.01439	0.07226	0.08306	0.19287	0.48523
	3154	0.01359	0.09923	0.06077	0.23578	0.42108
	3156	0.01432	0.13894	0.04866	0.24867	0.39875
	3158	0.01594	0.17856	0.02281	0.28033	0.39981
	3160	0.00873	0.16757	0.02668	0.31119	0.37884
	3162	0.01431	0.11675	0.05075	0.35448	0.35332
	3164	0.01606	0.09244	0.07408	0.33086	0.37222
	3166	0.01409	0.08712	0.1149	0.31764	0.44018
	3168	0	0.11953	0.08857	0.24163	0.494
	3170	0	0.17164	0.06816	0.28423	0.53914
	3172	0	0.18027	0.04675	0.3161	0.58501
	3174	0	0.16003	0.05706	0.34312	0.60701
	3176	0	0.18859	0.08678	0.32341	0.51148
	3178	0	0.19408	0.10216	0.26653	0.45504
	3180	0	0.16561	0.10421	0.28465	0.41294
	3182	0.01694	0.06623	0.04695	0.30252	0.38331
	3184	0.01676	0.05786	0.04728	0.35997	0.31348
	3186	0.011	0.05661	0.05186	0.39561	0.32243
	3188	0.00862	0.08187	0.06877	0.36505	0.46735
	3190	0.01266	0.09508	0.05322	0.34153	0.60833
	3192	0.01322	0.11538	0.0483	0.35933	0.56725
	3194	0.02108	0.16388	0.054	0.43368	0.55003
	3196	0.01334	0.2026	0.07425	0.40642	0.53655
	3198	0.01202	0.20463	0.04741	0.39938	0.53261
	3200	0.00501	0.15582	0.05632	0.33693	0.42308
	3202	0	0.1148	0.07239	0.31123	0.37105
	3204	0	0.10752	0.11147	0.24821	0.35319
	3206	0	0.14289	0.10698	0.24899	0.42332
	3208	0	0.17081	0.08322	0.28159	0.52031
	3210	0	0.14956	0.06888	0.30913	0.5408
	3212	0.00756	0.10047	0.06484	0.33938	0.54987
	3214	0.01722	0.09979	0.09391	0.31424	0.51509
	3216	0.01745	0.12706	0.1236	0.30446	0.49266
	3218	0.01795	0.17977	0.11791	0.24152	0.48135
	3220	0.01795	0.19064	0.09114	0.35205	0.55266
	3222	0.01267	0.17377	0.0835	0.30456	0.63347
	3224	0	0.14553	0.08608	0.248	0.65166
	3226	0.01694	0.18694	0.09966	0.29166	0.47211
	3228	0.01676	0.1857	0.078	0.26425	0.37218
	3230	0.011	0.19377	0.04059	0.23967	0.30153
	3232	0.000364195	0.14781	0.02907	0.18618	0.46858
	3234	0.01752	0.17214	0.02646	0.16533	0.56915
	3236	0.01702	0.15163	0.0428	0.19789	0.5348
	3238	0.01104	0.14378	0.04494	0.15241	0.51566
	3240	0	0.08575	0.06158	0.19046	0.48063
	3242	0	0.09975	0.09283	0.21866	0.5143
	3244	0	0.12347	0.10553	0.24687	0.4468
	3246	0	0.14368	0.08635	0.2206	0.40686
	3248	0	0.1344	0.0461	0.18547	0.38555
	3250	0	0.1745	0.03774	0.19452	0.47314
	3252	0	0.15961	0.05536	0.16742	0.47307
	3254	0	0.11567	0.07096	0.20432	0.42928
	3256	0.00371	0.08848	0.08773	0.21682	0.43107
	3258	0.01384	0.10122	0.1104	0.18425	0.38075
	3260	0.02721	0.13331	0.10172	0.19452	0.40881
	3262	0.04595	0.16237	0.097	0.23158	0.41333
	3264	0.03221	0.14884	0.07323	0.21468	0.41613
	3266	0.01682	0.12095	0.0765	0.24245	0.43219
	3268	0	0.09461	0.0759	0.34534	0.41875
	3270	0.01141	0.09021	0.06348	0.37381	0.49716
	3272	0.02457	0.13197	0.06815	0.40275	0.42116
	3274	0.03056	0.17328	0.07088	0.33773	0.34203
	3276	0.02355	0.20494	0.04074	0.3111	0.2624
	3278	0.00366	0.2011	0.03181	0.35053	0.3351
	3280	0.0116	0.21285	0.04669	0.42539	0.36586
	3282	0.0167	0.20368	0.03978	0.47912	0.39459
	3284	0.01582	0.20267	0.05971	0.43701	0.42635
	3286	0.00698	0.14397	0.07498	0.42231	0.37049
	3288	0.01195	0.10279	0.09782	0.32015	0.36131
	3290	0.01276	0.12465	0.107	0.31573	0.31046
	3292	0.00967	0.19111	0.10415	0.33086	0.38469
	3294	0	0.27145	0.11836	0.42239	0.45502
	3296	0.00791	0.2151	0.08882	0.45563	0.4748
	3298	0.01351	0.19364	0.09025	0.49556	0.52877
	3300	0.01672	0.21662	0.07465	0.44529	0.56792
	3302	0.02399	0.24205	0.04983	0.44687	0.59518
	3304	0.01425	0.27182	0.02672	0.44769	0.57534
	3306	0.01378	0.28548	0.03354	0.48975	0.57932
	3308	0	0.30017	0.0413	0.56802	0.43516
	3310	0.00684	0.29722	0.06658	0.56338	0.46948
	3312	0.01571	0.26326	0.07218	0.47067	0.54128
	3314	0.01615	0.28291	0.10097	0.42692	0.64906
	3316	0.00979	0.26421	0.19821	0.42328	0.64914
	3318	0	0.28649	0.12475	0.4362	0.67596
	3320	0	0.31017	0.11449	0.45367	0.7669
	3322	0	0.32493	0.10972	0.46319	0.71585
	3324	0	0.26822	0.09333	0.49532	0.67431
	3326	0	0.2869	0.08462	0.44324	0.60747
	3328	0	0.32632	0.06374	0.54527	0.61522
	3330	0	0.28874	0.05189	0.63492	0.59851
	3332	0.01187	0.25193	0.03497	0.6557	0.65446
	3334	0.03221	0.23219	0.03717	0.71944	0.74697
	3336	0.02957	0.35375	0.04656	0.71645	0.72143
	3338	0.03022	0.45189	0.07281	0.73165	0.66517
	3340	0.01646	0.35557	0.09506	0.57693	0.6817
	3342	0.01409	0.2425	0.08976	0.5856	0.75309
	3344	0	0.22147	0.09898	0.58692	0.88718
	3346	0	0.37448	0.13321	0.59088	0.88851
	3348	0	0.45011	0.11046	0.57769	0.89352
	3350	0	0.46719	0.10164	0.65449	0.99201
	3352	0	0.42196	0.09744	0.79927	0.95701
	3354	0	0.3735	0.08299	0.91351	0.94758
	3356	0	0.3831	0.06544	0.89992	0.84631
	3358	0	0.4161	0.05232	0.89579	0.8083
	3360	0	0.48543	0.04095	0.8377	0.84397
	3362	0	0.51887	0.03208	0.867	0.90233
	3364	0	0.50267	0.04833	0.77545	0.88973
	3366	0	0.44346	0.06424	0.85373	1.00838
	3368	0	0.4742	0.07123	0.94384	1.10796
	3370	0	0.52258	0.10243	0.8899	1.13187
	3372	0	0.48785	0.08906	0.82152	1.10858
	3374	0	0.48261	0.10689	0.65435	0.97981
	3376	0	0.53888	0.18823	0.65321	0.94983
	3378	0	0.53859	0.12458	0.74909	0.89063
	3380	0	0.59328	0.11037	0.81158	0.87968
	3382	0	0.57451	0.14249	0.93814	0.86661
	3384	0.00791	0.51023	0.08516	0.9002	0.82986
	3386	0.02568	0.4202	0.07531	0.7689	0.87731
	3388	0.02714	0.38406	0.06113	0.67155	0.85431
	3390	0.02405	0.2934	0.07244	0.59212	0.74236
	3392	0.00485	0.33985	0.09838	0.66146	0.73227
	3394	0	0.39745	0.11809	0.70844	0.7783
	3396	0	0.44253	0.093	0.78649	0.83294
	3398	0	0.4275	0.0507	0.68525	0.76526
	3400	0	0.41956	0.10046	0.57717	0.76672
	3402	0	0.45101	0.08981	0.51892	0.73131
	3404	0	0.48996	0.04647	0.63402	0.75458
	3406	0	0.48268	0.07603	0.68445	0.75212
	3408	0	0.37711	0.05271	0.59261	0.73297
	3410	0	0.30043	0.05196	0.44161	0.68663
	3412	0.0116	0.30516	0.03799	0.38455	0.58654
	3414	0.01989	0.32817	0.03988	0.34987	0.56014
	3416	0.03202	0.32529	0.04176	0.33399	0.51449
	3418	0.01587	0.33113	0.05173	0.32871	0.41532
	3420	0.01238	0.31054	0.07551	0.38365	0.42567
	3422	0.01357	0.24961	0.05179	0.40627	0.30071
	3424	0.01411	0.22959	0.11095	0.4038	0.26609
	3426	0.00779	0.1599	0.08924	0.38153	0.21262
	3428	0	0.08797	0.08687	0.27398	0.29295
	3430	0	0.10352	0.06719	0.34623	0.3671
	3432	0	0.18039	0.07045	0.30761	0.37282
	3434	0.01176	0.21558	0.06944	0.20717	0.32358
	3436	0.01596	0.17585	0.08525	0.15434	0.2319
	3438	0.01647	0.14489	0.08678	0.11257	0.25689
	3440	0.00118	0.20358	0.06855	0.1478	0.24666
	3442	0	0.19692	0.05627	0.12692	0.27676
	3444	0	0.20551	0.04371	0.11528	0.2505
	3446	0	0.10025	0.0422	0.12651	0.3513
	3448	0	0.10026	0.04443	0.1284	0.31611
	3450	0	0.09982	0.03838	0.17582	0.26663
	3452	0	0.16311	0.05159	0.1804	0.16265
	3454	0	0.13323	0.06513	0.17073	0.17361
	3456	0	0.10051	0.084	0.15181	0.22204
	3458	0	0.07408	0.08379	0.18673	0.25742
	3460	0	0.05749	0.07551	0.17443	0.25017
	3462	0	0.07841	0.05125	0.18365	0.21134
	3464	0	0.07033	0.04647	0.13357	0.15898
	3466	0	0.09274	0.02785	0.14087	0.13184
	3468	0	0.09319	0.0236	0.13341	0.09901
	3470	0	0.06386	0.01371	0.12804	0.08483
	3472	0	0.01635	0.02399	0.12215	0.07324
	3474	0.00212	0.00773	0.03039	0.09923	0.08107
	3476	0.01667	0.01618	0.03109	0.06865	0.07634
	3478	0.01601	0.01908	0.02236	0.06469	0.11303
	3480	0.01062	0.02674	0.01701	0.07621	0.13808
	3482	0	0.04683	0.01448	0.06848	0.15955
	3484	0	0.07867	0.03966	0.07574	0.10577
	3486	0.00514	0.05349	0.03873	0.07422	0.06487
	3488	0.01762	0.02975	0.0454	0.05157	0.04583
	3490	0.01731	0.03141	0.02157	0.036	0.0779
	3492	0.00555	0.04087	0.02308	0.07906	0.13461
	3494	0	0.05205	0.02473	0.10037	0.208
	3496	0	0.05173	0.01451	0.08148	0.29316
	3498	0	0.05405	0.01491	0.04502	0.24493
	3500	0	0.05146	0.00856	0.03656	0.19372
	3502	0	0.03609	0.01859	0.03472	0.16719
	3504	0	0.0236	0.03474	0.06649	0.1624
	3506	0	0.04306	0.03302	0.0956	0.18241
	3508	0	0.05749	0.02507	0.11747	0.18571
	3510	0	0.05042	0.02572	0.08859	0.14834
	3512	0	0.04094	0.0266	0.04163	0.13904
	3514	0	0.06209	0.01889	0.0303	0.13405
	3516	0	0.07803	0.01276	0.02889	0.1501
	3518	0	0.06794	0.00591	0.02911	0.11053
	3520	0	0.04579	0.01971	0.02501	0.08098
	3522	0.01176	0.01914	0.0306	0.01722	0.05223
	3524	0.01596	0.02798	0.02882	0.01745	0.06612
	3526	0.01647	0.01803	0.02688	0.00214	0.08316
	3528	0.00118	0.0074	0.01912	0.01477	0.16587
	3530	0	0.00684	0.00908	0.02209	0.19003
	3532	0	0.01723	0	0.0306	0.22003
	3534	0	0.03202	0	0.02688	0.14646
	3536	0	0.04556	0.00327	0.03136	0.09614
	3538	0	0.05874	0.00792	0.02933	0.04517
	3540	0	0.06636	0.00771	0.02061	0.02812
	3542	0	0.06913	0.00762	0.02314	0.05541
	3544	0.0116	0.04646	0.0079	0.01676	0.081
	3546	0.0167	0.0284	0.00776	0.01982	0.08353
	3548	0.01582	0.01619	0.00705	0.01397	0.0417
	3550	0.000119024	0.05079	0.02121	0.0115	0.02553
	3552	0	0.05794	0.02586	0.012	0.01841
	3554	0.01231	0.06166	0.03755	0.00124	0.02677
	3556	0.02718	0.03945	0.02092	0.01405	0.02905
	3558	0.02743	0.03446	0.03123	0.01406	0.03395
	3560	0.0196	0.03454	0.03073	0.04638	0.06113
	3562	0.00201	0.02966	0.02276	0.04745	0.05585
	3564	0	0.02922	0.03454	0.04	0.04896
	3566	0	0.01889	0.03202	0.01418	0.06672
	3568	0.00537	0.04328	0.02125	0.00485	0.0682
	3570	0.02323	0.03747	0	0.02265	0.07266
	3572	0.03008	0.02074	0.03108	0.04177	0.05124
	3574	0.0218	0.0261	0.03331	0.05264	0.04041
	3576	0.0123	0.04769	0.02998	0.04799	0.03321
	3578	0.01694	0.04598	0.01141	0.04184	0.03518
	3580	0.01676	0.02487	0.03575	0.03866	0.04213
	3582	0.011	0.0142	0.04737	0.04069	0.03597
	3584	0	0.01458	0.05237	0.0323	0.03726
	3586	0	0.03212	0.01771	0.0385	0.02309
	3588	0	0.03291	0.01485	0.056	0.01979
	3590	0	0.03108	0.0039	0.06729	0.0211
	3592	0	0.01286	0.00232	0.0553	0.03286
	3594	0.01461	0.02948	0.02684	0.05289	0.0341
	3596	0.01458	0.04044	0.02932	0.03198	0.01957
	3598	0.01114	0.05032	0.02273	0.02513	0.01434
	3600	0	0.03218	0.01405	0.02816	0
	3602	0	0.01755	0.01406	0.02813	0
	3604	0	0.00868	0.03873	0.02808	0.01688
	3606	0	0.02832	0.03268	0.01624	0.01747
	3608	0	0.03391	0.02261	0.02221	0.01765
	3610	0.00282	0.03041	0.01016	0.01295	0.00030468
	3612	0.01294	0.02356	0.02814	0.01299	0
	3614	0.01314	0.03225	0.04341	0.0063	0
	3616	0.03941	0.0166	0.04608	0	0
	3618	0.04345	0.01554	0.02569	0.00684	0
	3620	0.04752	0.01571	0.00152	0.01571	0
	3622	0.01436	0.01615	0.01586	0.0478	0
	3624	0.01144	0.00979	0.01608	0.04229	0
	3626	0	0	0.01266	0.02614	0.004
	3628	0	0	0	0.00225	0.01828
	3630	0	0.00408	0	0	0.01829
	3632	0	0.02034	0	0	0.01219
	3634	0	0.03168	0	0.01105	0.00387
	3636	0	0.04276	0	0.01502	0.01487
	3638	0.00861	0.04547	0	0.01509	0.01567
	3640	0.01524	0.03694	0	0.00639	0.01661
	3642	0.01654	0.03164	0.00053796	0	0.00116
	3644	0.01261	0.03544	0.01832	0	0.00493
	3646	0	0.03575	0.01833	0.00819	0.02772
	3648	0	0.03633	0.01833	0.01825	0.05001
	3650	0	0.02365	0.00261	0.01853	0.10371
	3652	0	0.02181	0	0.02892	0.09767
	3654	0	0.00548	0.00366	0.03216	0.08056
	3656	0	0	0.02672	0.03767	0.04387
	3658	0	0	0.0376	0.0385	0.01854
	3660	0.0202	0	0.03738	0.01881	0.04075
	3662	0.03274	0.00889	0.01452	0.01777	0.03663
	3664	0.04083	0.02041	0	0.01598	0.04329
	3666	0.02071	0.02098	0.01481	0	0.02277
	3668	0.00706	0.01271	0.02586	0.00331	0.02876
	3670	0	0	0.03807	0.01843	0.02296
	3672	0	0	0.02674	0.01891	0.03503
	3674	0	0	0.01297	0.01933	0.02605
	3676	0	0	0	0.00177	0.03815
	3678	0	0	0.01433	0	0.03457
	3680	0	0	0.01946	0	0.01935
	3682	0	0	0.0198	0	0.00829
	3684	0	0	0.00852	0	0
	3686	0	0	0	0.0264	0
	3688	0	0	0	0.02904	0
	3690	0	0	0	0.02864	0
	3692	0	0	0.01424	0.000722235	0
	3694	0	0	0.0243	0	0
	3696	0.00667	0	0.02338	0.00667	0
	3698	0.02486	0	0.01825	0.02486	0
	3700	0.04243	0	0.03369	0.02558	0.01828
	3702	0.05067	0	0.05192	0.02606	0.02817
	3704	0.02754	0	0.05508	0.02743	0.02989
	3706	0.02761	0.02002	0.04246	0.04711	0.01666
	3708	0.02814	0.0247	0.02653	0.05134	0
	3710	0.02891	0.04598	0.02522	0.03029	0
	3712	0.01751	0.03996	0.02046	0.03022	0
	3714	0	0.02549	0	0.05235	0
	3716	0	0.02604	0	0.05104	0
	3718	0	0.02651	0	0.04446	0
	3720	0	0.02546	0	0.00244	0.02489
	3722	0	0.02513	0.03944	0	0.04104
	3724	0	0.02442	0.05822	0.00466	0.07963
	3726	0	0.02664	0.0834	0.02772	0.06947
	3728	0	0.0295	0.07457	0.03114	0.06404
	3730	0	0.00221	0.07301	0.03547	0.03945
	3732	0	0	0.07862	0	0.03977
	3734	0	0	0.06094	0	0.04045
	3736	0	0	0.03918	0.02203	0.04063
	3738	0	0	0.00559	0.07149	0.0408
	3740	0	0	0	0.0755	0.03926
	3742	0	0	0	0.06682	0.03912
	3744	0	0	0.02605	0.01346	0.03899
	3746	0	0	0.04014	0	0.03955
	3748	0	0	0.04256	0	0.04012
	3750	0	0.01817	0.04189	0.01817	0.00743
	3752	0	0.04099	0.04099	0.04522	0
	3754	0	0.03896	0.03896	0.10983	0.03423
	3756	0	0.0316	0.0316	0.11537	0.0745
	3758	0	0	0	0.11515	0.12183
	3760	0.02379	0	0	0.07011	0.0968
	3762	0.03487	0	0	0.04107	0.07599
	3764	0.03643	0.03541	0	0.00377	0.08001
	3766	0.02885	0.03868	0.00762	0	0.08148
	3768	0	0.03784	0.03625	0	0.08056
	3770	0	0.0173	0.04104	0	0.04253
	3772	0	0	0.04822	0	0
	3774	0	0	0.01706	0	0.06705
	3776	0	0	0	0.01999	0.08178
	3778	0	0	0	0.07636	0.08321
	3780	0	0	0.04531	0.07707	0.03441
	3782	0	0	0.07726	0.07756	0
	3784	0.06727	0.06727	0.07441	0.0069	0
	3786	0.0739	0.0739	0.07407	0	0
	3788	0.07413	0.07413	0.07384	0	0
	3790	0.07489	0.03591	0.07491	0	0
	3792	0.07562	0	0.07591	0	0
	3794	0.07784	0	0.01406	0	0
	3796	0.06992	0.00868	0	0	0
	3798	0	0.08076	0	0	0
	3800	0.03091	0.10931	0.03091	0	0
	3802	0.07479	0.14985	0.07479	0	0
	3804	0.07277	0.09661	0.07277	0	0
	3806	0.07184	0.07184	0.07184	0	0
	3808	0.00411	0.00411	0.00411	0.07039	0
	3810	0	0	0	0.07466	0
	3812	0	0	0	0.07464	0
	3814	0	0	0	0.05189	0
	3816	0	0	0	0	0
	3818	0	0	0	0	0

## Sheet: Figure 4a
Figure 4a		XPS	Pt 4f
Pt/SiC	Ef / eV	raw data	fitted curve	baseline	peak 1	peak 2	peak 3	peak 4	peak 5	peak 6
	78.9	16.0998	29.2308	16.0998	16.0998	16.0998	18.5523	22.0389	16.9408	19.9981
	78.7	11.2915	30.9122	16.0998	16.0998	16.0998	18.6991	22.7214	17.0036	20.7873
	78.5	-6.51676	33.0011	16.1024	16.1024	16.1024	18.8622	23.5294	17.0764	21.8404
	78.3	32.675	35.6741	16.115	16.115	16.115	19.0504	24.5009	17.1676	23.3001
	78.1	51.8667	39.2011	16.1058	16.1058	16.1058	19.2341	25.6454	17.2469	25.3921
	77.9	71.0584	44.176	16.086	16.086	16.086	19.4267	27.0297	17.3272	28.6504
	77.7	56.2502	51.6984	16.0555	16.0555	16.0556	19.6309	28.7313	17.4105	34.0921
	77.5	116.442	63.5746	16.0332	16.0332	16.0338	19.8688	30.883	17.5183	43.4037
	77.3	97.6336	81.9711	15.9776	15.9776	15.9802	20.1026	33.6199	17.6123	58.5665
	77.1	75.8254	108.062	15.9323	15.9323	15.943	20.3806	37.279	17.7403	80.448
	76.9	129.017	136.772	15.8992	15.8992	15.9401	20.7099	42.3609	17.9093	103.448
	76.7	197.209	151.356	15.8365	15.8365	15.9802	21.0555	49.658	18.0844	109.924
	76.5	164.401	145.879	15.736	15.736	16.1989	21.417	60.4516	18.266	92.4895
	76.3	161.592	139.816	15.6536	15.6536	17.0211	21.8602	76.5632	18.5219	68.464
	76.1	190.784	147.911	15.5727	15.5727	19.2766	22.3806	99.99	18.851	49.7036
	75.9	222.976	174.848	15.4756	15.4756	24.6749	22.9754	132.274	19.2571	37.5694
	75.7	290.168	221.295	15.3606	15.3606	36.3131	23.6619	172.696	19.7686	30.2978
	75.5	297.359	282.898	15.2084	15.2084	58.968	24.4447	213.972	20.4091	25.9375
	75.3	404.551	346.899	15.052	15.052	98.8599	25.3879	238.402	21.2753	23.1819
	75.1	460.743	402.178	14.8362	14.8362	162.026	26.4766	229.374	22.4105	21.2361
	74.9	496.934	458.243	14.5891	14.5892	251.635	27.792	193.4	24.0097	19.7625
	74.7	581.126	532.114	14.3218	14.3223	364.4	29.418	150.599	26.3965	18.5879
	74.5	758.318	624.707	14.0077	14.0096	488.1	31.4299	113.463	30.1604	17.5831
	74.3	785.51	720.161	13.5952	13.602	602.348	33.9275	85.2237	36.4025	16.6331
	74.1	798.701	796.237	13.1675	13.1907	683.634	37.2315	65.1926	47.0456	15.7793
	73.9	875.893	834.553	12.7322	12.8066	712.882	41.736	51.4587	64.3294	15.0008
	73.7	848.085	827.668	12.2539	12.4764	682.718	48.0376	42.0459	89.4171	14.2423
	73.5	755.277	778.021	11.7907	12.4123	600.544	57.1835	35.4759	117.811	13.5474
	73.3	644.468	687.803	11.3787	12.9994	485.471	70.6369	30.7343	131.913	12.9417
	73.1	564.66	567.828	11.0279	14.9744	361.101	90.2348	27.1819	117.048	12.4274
	72.9	520.852	456.056	10.7211	19.6951	247.767	117.916	24.4196	87.8833	11.9813
	72.7	414.043	385.806	10.4384	29.4947	157.625	155.064	22.2011	62.0348	11.5791
	72.5	377.235	367.596	10.2148	48.0022	94.0226	200.879	20.4209	44.0924	11.252
	72.3	384.427	394.997	10.0114	79.9837	53.771	248.575	18.9468	32.8187	10.9586
	72.1	392.619	448.482	9.80391	130.803	30.7557	281.625	17.6888	25.9564	10.6723
	71.9	477.81	505.881	9.59179	204.981	18.7911	281.413	16.599	21.6664	10.3908
	71.7	547.002	562.664	9.33236	303.973	13.0361	247.896	15.599	18.7529	10.0699
	71.5	545.194	629.863	9.03438	423.937	10.4018	199.699	14.6708	16.6087	9.71732
	71.3	700.386	711.374	8.73726	554.332	9.20025	153.363	13.8332	14.9606	9.37141
	71.1	847.577	796.101	8.35402	678.342	8.49776	115.549	12.9829	13.5548	8.94441
	70.9	875.769	864.615	7.88894	776.186	7.92986	87.0958	12.1118	12.2969	8.43993
	70.7	882.961	897.578	7.40804	830.145	7.41872	66.6662	11.2756	11.1895	7.92345
	70.5	838.153	882.372	6.92287	829.66	6.92543	52.3157	10.4779	10.2011	7.40603
	70.3	877.344	817.147	6.46224	774.762	6.4628	42.246	9.74096	9.33052	6.91608
	70.1	746.536	710.962	5.97963	675.967	5.97975	34.9834	9.01285	8.50969	6.40673
	69.9	548.728	580.698	5.5693	551.169	5.56932	29.6333	8.38346	7.81719	5.97195
	69.7	451.92	445.512	5.26827	420.171	5.26827	25.6005	7.88617	7.2784	5.64851
	69.5	305.111	321.692	5.02077	299.661	5.02077	22.4429	7.46216	6.82874	5.38042
	69.3	211.303	219.6	4.85448	200.246	4.85448	19.9507	7.13655	6.48916	5.19517
	69.1	115.495	142.888	4.74008	125.739	4.74008	17.943	6.87787	6.22512	5.06326
	68.9	51.6864	89.9617	4.67871	74.6526	4.67871	16.3191	6.68544	6.03367	4.9857
	68.7	16.8782	56.1965	4.65266	42.4401	4.65266	14.9886	6.53998	5.89384	4.94464
	68.5	27.0699	36.1359	4.64588	23.7022	4.64588	13.8822	6.42411	5.78699	4.92393
	68.3	27.2616	24.905	4.63346	13.6077	4.63346	12.9347	6.31176	5.68608	4.89855
	68.1	31.4534	18.8807	4.62092	8.56745	4.62092	12.1207	6.20746	5.59493	4.87393
	67.9	-14.3549	15.6824	4.60605	6.22679	4.60605	11.4139	6.10813	5.50991	4.84779
	67.7	9.83684	13.9411	4.61656	5.23809	4.61656	10.8232	6.04073	5.45756	4.84776
	67.5	12.0286	12.8753	4.61367	4.83625	4.61367	10.2947	5.96583	5.39813	4.83501
	67.3	23.2203	12.134	4.60956	4.684	4.60956	9.82859	5.89503	5.34299	4.82166
	67.1	-3.58796	11.5474	4.59924	4.62249	4.59924	9.40999	5.82282	5.28645	4.80267
	66.9	4.60378	11.0654	4.60378	4.61056	4.60378	9.05205	5.76982	5.24899	4.79905
Cu2O-Pt/SiC	78.9	-39.5079	-14.9468	-39.5079	-39.5079	-39.5045	-39.5079	-39.4843	-35.7487	-18.733
	78.7	24.3773	-7.88358	-38.7894	-38.7894	-38.7787	-38.7894	-38.7045	-34.6906	-12.0781
	78.5	-7.73756	1.92391	-38.0709	-38.0709	-38.0392	-38.0709	-37.7936	-33.5848	-2.87117
	78.3	44.1476	15.6207	-37.3524	-37.3524	-37.264	-37.3524	-36.5324	-32.422	9.78192
	78.1	52.0328	34.5413	-36.6339	-36.6339	-36.4005	-36.6339	-34.4363	-31.1909	26.6673
	77.9	83.918	59.8991	-35.9154	-35.9154	-35.3328	-35.9153	-30.5788	-29.8766	47.9412
	77.7	113.803	91.7749	-35.1968	-35.1968	-33.8207	-35.1968	-23.4539	-28.4607	71.9196
	77.5	115.688	127.13	-34.4783	-34.4783	-31.4033	-34.4781	-11.0649	-26.9189	93.0822
	77.3	172.573	159.68	-33.7598	-33.7598	-27.2592	-33.7591	8.5403	-25.2198	102.338
	77.1	187.459	186.492	-33.0413	-33.0413	-20.0398	-33.0389	36.2076	-23.3206	94.5186
	76.9	198.344	213.283	-32.3228	-32.3228	-7.72265	-32.3154	70.3993	-21.1623	74.7927
	76.7	252.229	247.327	-31.6043	-31.6043	12.4318	-31.583	106.468	-18.6586	52.2514
	76.5	301.114	290.419	-30.8858	-30.8858	43.6884	-30.8279	137.278	-15.6775	32.4147
	76.3	286.999	340.34	-30.1673	-30.1672	89.3103	-30.0188	155.419	-12.0069	16.967
	76.1	404.885	394.939	-29.4488	-29.4487	151.647	-29.0881	156.138	-7.30392	5.75059
	75.9	468.77	454.356	-28.7302	-28.7301	230.952	-27.9017	139.434	-1.03037	-2.0192
	75.7	512.655	520.541	-28.0117	-28.0113	324.277	-26.2108	110.061	7.60334	-7.23701
	75.5	517.54	594.812	-27.2932	-27.2916	424.842	-23.5902	75.4302	19.6397	-10.6847
	75.3	663.425	675.33	-26.5747	-26.5694	522.405	-19.3713	42.6754	36.271	-12.9544
	75.1	780.311	756.141	-25.8562	-25.8392	604.758	-12.5991	16.4448	58.5454	-14.4501
	74.9	867.196	828.237	-25.1377	-25.0867	660.173	-2.05591	-1.72364	86.671	-15.4285
	74.7	830.081	881.259	-24.4192	-24.2746	680.159	13.6011	-12.6762	118.403	-16.0488
	74.5	919.966	903.953	-23.7006	-23.3145	661.611	35.5471	-18.3639	146.38	-16.4101
	74.3	852.851	886.022	-22.9821	-22.0086	607.635	64.3645	-20.7844	158.482	-16.5771
	74.1	812.736	827.431	-22.2636	-19.9487	526.719	99.5634	-21.4436	147.816	-16.5941
	73.9	746.621	744.688	-21.5451	-16.3524	430.594	139.206	-21.2678	121.276	-16.493
	73.7	704.507	659.544	-20.8266	-9.83821	331.462	179.845	-20.7417	90.981	-16.2976
	73.5	588.392	587.01	-20.1081	1.82641	239.578	216.883	-20.0845	64.2926	-16.0258
	73.3	496.277	534.349	-19.3896	21.9141	161.709	245.397	-19.3836	43.4562	-15.6918
	73.1	500.162	504.363	-18.6711	54.7003	100.808	261.213	-18.6697	28.2614	-15.3065
	72.9	493.048	498.145	-17.9525	104.996	56.623	261.932	-17.9523	17.6622	-14.8784
	72.7	477.933	516.461	-17.234	177.119	26.8021	247.552	-17.234	10.4656	-14.4147
	72.5	568.818	559.631	-16.5155	273.3	8.0852	220.475	-16.5155	5.62912	-13.9207
	72.3	617.703	626.111	-15.797	391.882	-2.79517	184.875	-15.797	2.36331	-13.4012
	72.1	700.588	710.587	-15.0785	525.908	-8.57768	145.673	-15.0785	0.12967	-12.8597
	71.9	805.473	802.749	-14.36	662.841	-11.2849	107.467	-14.36	-1.41442	-12.2995
	71.7	875.359	887.844	-13.6415	786.042	-12.2653	73.7051	-13.6415	-2.48102	-11.723
	71.5	952.244	949.225	-12.923	877.884	-12.3403	46.3247	-12.923	-3.20229	-11.1323
	71.3	943.129	972.351	-12.2045	923.882	-11.9711	25.8158	-12.2045	-3.66443	-10.5294
	71.1	924.014	948.745	-11.4859	916.445	-11.3975	11.5958	-11.4859	-3.9266	-9.91569
	70.9	881.899	878.458	-10.7674	856.958	-10.7357	2.48967	-10.7674	-4.03128	-9.29247
	70.7	862.784	770.038	-10.0489	755.397	-10.0382	-2.84554	-10.0489	-4.0102	-8.66088
	70.5	686.67	638.092	-9.33041	627.634	-9.32696	-5.62743	-9.33041	-3.88741	-8.02185
	70.3	529.555	499.372	-8.6119	491.404	-8.61085	-6.81101	-8.6119	-3.68156	-7.3762
	70.1	369.44	368.857	-7.89338	362.373	-7.89308	-7.06482	-7.89338	-3.40727	-6.72466
	69.9	225.325	257.044	-7.17487	251.478	-7.17479	-6.81421	-7.17487	-3.07605	-6.06783
	69.7	119.21	168.945	-6.45636	163.987	-6.45634	-6.30785	-6.45636	-2.69719	-5.40627
	69.5	97.0955	104.731	-5.73785	100.216	-5.73784	-5.67999	-5.73785	-2.2781	-4.74043
	69.3	34.9807	61.2778	-5.01933	57.1134	-5.01933	-4.99801	-5.01933	-1.82486	-4.07073
	69.1	0.86584	33.9385	-4.30082	30.0694	-4.30082	-4.29339	-4.30082	-1.34245	-3.39755
	68.9	-9.24898	17.9644	-3.58231	14.3535	-3.58231	-3.57986	-3.58231	-0.83494	-2.7212
	68.7	28.6362	9.34587	-2.8638	5.96526	-2.8638	-2.86303	-2.8638	-0.30577	-2.04198
	68.5	-15.4786	5.12763	-2.14529	1.95474	-2.14529	-2.14506	-2.14529	0.24222	-1.36013
	68.3	-52.5934	3.35366	-1.42677	0.36931	-1.42677	-1.42671	-1.42677	0.80663	-0.67589
	68.1	-24.7083	2.84643	-0.70826	0.03393	-0.70826	-0.70825	-0.70826	1.38541	0.01054
	67.9	4.17692	2.95493	0.01025	0.29958	0.01025	0.01025	0.01025	1.97686	0.69899
	67.7	-8.9379	3.34639	0.72876	0.83516	0.72876	0.72876	0.72876	2.57949	1.38927
	67.5	10.9473	3.86291	1.44727	1.48418	1.44727	1.44727	1.44727	3.19202	2.08125
	67.3	26.8325	4.43447	2.16579	2.17787	2.16579	2.16579	2.16579	3.81338	2.7748
	67.1	-20.2824	5.03182	2.8843	2.88803	2.8843	2.8843	2.8843	4.4426	3.46979
	66.9	3.60281	5.64325	3.60281	3.6039	3.60281	3.60281	3.60281	5.07886	4.16612
Pt/SiC/IrOx	78.9	-22.4612	-5.33034	-22.4612	-22.4612	-18.0971	-20.6685	-22.4595	-21.2755	-12.6746
	78.7	-3.87279	-2.83402	-22.2112	-22.2112	-17.5133	-20.3057	-22.2047	-20.925	-10.7303
	78.5	8.71563	-0.02142	-21.9613	-21.9613	-16.8902	-19.9321	-21.9384	-20.5613	-8.54467
	78.3	41.304	3.05543	-21.7113	-21.7113	-16.2212	-19.5461	-21.6375	-20.1821	-6.20299
	78.1	25.8925	6.27356	-21.4614	-21.4614	-15.4987	-19.1462	-21.2432	-19.7844	-3.89946
	77.9	4.48088	9.46805	-21.2114	-21.2114	-14.7132	-18.7303	-20.6206	-19.3645	-1.94913
	77.7	-10.9307	12.5662	-20.9615	-20.9615	-13.8531	-18.2961	-19.494	-18.9173	-0.71918
	77.5	14.6577	15.8267	-20.7115	-20.7115	-12.9043	-17.8408	-17.3692	-18.4358	-0.46923
	77.3	20.2461	20.0459	-20.4616	-20.4616	-11.8488	-17.3613	-13.481	-17.91	-1.1992
	77.1	26.8346	26.5129	-20.2116	-20.2116	-10.6639	-16.8536	-6.84218	-17.3242	-2.64967
	76.9	-21.577	36.6241	-19.9616	-19.9616	-9.32036	-16.3128	3.51825	-16.6544	-4.45321
	76.7	21.0114	51.2799	-19.7117	-19.7117	-7.77813	-15.7333	18.1029	-15.8633	-6.29506
	76.5	58.5998	70.2682	-19.4617	-19.4617	-5.97918	-15.1077	36.3836	-14.8946	-7.98075
	76.3	80.1882	91.914	-19.2118	-19.2118	-3.83003	-14.4272	56.4168	-13.6676	-9.42512
	76.1	119.777	113.275	-18.9618	-18.9618	-1.16557	-13.6797	74.9588	-12.0735	-10.6127
	75.9	145.365	131.022	-18.7119	-18.7119	2.32149	-12.8494	88.2438	-9.97818	-11.5628
	75.7	134.953	142.826	-18.4619	-18.4619	7.20375	-11.9135	93.2293	-7.23305	-12.308
	75.5	142.542	148.668	-18.212	-18.212	14.4948	-10.8379	88.744	-3.6984	-12.8824
	75.3	138.13	151.487	-17.962	-17.962	25.844	-9.57022	75.9592	0.72315	-13.3168
	75.1	172.719	156.78	-17.712	-17.712	43.6407	-8.02868	57.9173	6.04068	-13.6377
	74.9	186.307	171.24	-17.4621	-17.4621	70.8505	-6.0882	38.3839	12.1118	-13.8664
	74.7	256.896	200.84	-17.2121	-17.2121	110.421	-3.5639	20.6025	18.552	-14.0203
	74.5	270.484	248.857	-16.9622	-16.9621	164.185	-0.19855	6.5182	24.617	-14.1131
	74.3	359.072	314.331	-16.7122	-16.7121	231.463	4.34045	-3.34248	29.1773	-14.156
	74.1	409.661	391.296	-16.4623	-16.4616	307.599	10.4435	-9.48152	31.0432	-14.1578
	73.9	459.249	468.603	-16.2123	-16.2099	382.558	18.5118	-12.8699	29.6773	-14.1254
	73.7	523.838	530.102	-15.9623	-15.9539	440.305	28.8824	-14.4948	25.6168	-14.0645
	73.5	561.426	558.176	-15.7124	-15.6844	462.631	41.7166	-15.1215	20.0518	-13.9799
	73.3	507.014	544.592	-15.4624	-15.3759	440.805	56.859	-15.2443	14.1117	-13.875
	73.1	566.603	497.937	-15.2125	-14.9624	383.558	73.6311	-15.1386	8.54025	-13.7532
	72.9	530.191	435.324	-14.9625	-14.2876	309.099	90.5336	-14.9396	3.7228	-13.6167
	72.7	332.78	370.628	-14.7126	-13.012	233.463	104.987	-14.706	-0.199	-13.4678
	72.5	328.368	311.174	-14.4626	-10.4609	166.685	113.64	-14.4609	-3.23374	-13.3081
	72.3	248.957	260.124	-14.2126	-5.41945	113.421	113.89	-14.2122	-5.47888	-13.1392
	72.1	205.545	219.982	-13.9627	4.08133	74.3499	105.737	-13.9626	-7.0744	-12.9621
	71.9	184.133	194.191	-13.7127	20.8635	47.64	91.7834	-13.7127	-8.16855	-12.778
	71.7	147.722	186.501	-13.4628	48.41	30.3432	75.3802	-13.4628	-8.89567	-12.5876
	71.5	212.31	199.875	-13.2128	90.1778	19.4939	59.1086	-13.2128	-9.36439	-12.3918
	71.3	206.899	235.547	-12.9629	148.374	12.7028	44.4661	-12.9629	-9.65556	-12.1912
	71.1	246.487	291.882	-12.7129	222.391	8.32045	32.1314	-12.7129	-9.82546	-11.9864
	70.9	343.075	363.219	-12.4629	307.462	5.3333	22.2612	-12.4629	-9.91135	-11.7777
	70.7	454.664	439.544	-12.213	394.334	3.16876	14.6925	-12.213	-9.93733	-11.5657
	70.5	443.252	507.663	-11.963	470.471	1.51952	9.08963	-11.963	-9.91886	-11.3506
	70.3	555.841	554.019	-11.7131	522.894	0.22049	5.05054	-11.7131	-9.86615	-11.1328
	70.1	548.429	568.278	-11.4631	541.761	-0.82183	2.185	-11.4631	-9.78617	-10.9125
	69.9	548.018	546.369	-11.2132	523.395	-1.66548	0.16071	-11.2132	-9.68392	-10.6901
	69.7	504.606	491.664	-10.9632	471.471	-2.35043	-1.27991	-10.9632	-9.56321	-10.4656
	69.5	422.194	413.793	-10.7133	395.834	-2.90602	-2.32148	-10.7133	-9.42699	-10.2394
	69.3	347.783	325.585	-10.4633	309.465	-3.35495	-3.08926	-10.4633	-9.27763	-10.0115
	69.1	307.371	239.464	-10.2133	224.89	-3.71509	-3.66495	-10.2133	-9.11706	-9.7821
	68.9	126.96	164.629	-9.96338	151.376	-4.00068	-4.10095	-9.96338	-8.94686	-9.55134
	68.7	33.5481	105.789	-9.71342	93.6772	-4.22331	-4.43133	-9.71342	-8.76835	-9.31934
	68.5	-50.8635	63.5231	-9.46347	52.4093	-4.39237	-4.67885	-9.46347	-8.58265	-9.0862
	68.3	-50.2751	35.5997	-9.21351	25.3635	-4.51559	-4.85951	-9.21351	-8.39067	-8.85201
	68.1	-0.68663	18.5401	-8.96355	9.08046	-4.5994	-4.98514	-8.96355	-8.19319	-8.61686
	67.9	-28.0982	8.84865	-8.7136	0.07985	-4.6491	-5.06477	-8.7136	-7.9909	-8.38082
	67.7	-7.5098	3.6895	-8.46364	-4.46198	-4.66916	-5.10562	-8.46364	-7.78434	-8.14396
	67.5	-2.92138	1.08449	-8.21368	-6.51307	-4.66334	-5.11346	-8.21368	-7.57402	-7.90635
	67.3	5.66704	-0.1902	-7.96373	-7.28883	-4.63481	-5.09306	-7.96373	-7.36035	-7.66804
	67.1	20.2555	-0.81607	-7.71377	-7.46366	-4.58632	-5.04837	-7.71377	-7.1437	-7.42909
	66.9	8.84388	-1.13873	-7.46381	-7.37726	-4.52016	-4.98264	-7.46381	-6.92439	-7.18953
	66.7	-37.5677	-1.31954	-7.21386	-7.18588	-4.43834	-4.89864	-7.21386	-6.70268	-6.94942
	66.5	-6.97929	-1.42872	-6.9639	-6.95546	-4.34258	-4.79868	-6.9639	-6.47882	-6.70879
	66.3	-13.3909	-1.49557	-6.71394	-6.71157	-4.23436	-4.68472	-6.71394	-6.25302	-6.46767
	66.1	28.1975	-1.53245	-6.46399	-6.46336	-4.11501	-4.55844	-6.46399	-6.02548	-6.22611
	65.9	-6.21403	-1.54513	-6.21403	-6.21387	-3.98563	-4.42127	-6.21403	-5.79634	-5.98412
Cu2O-Pt/SiC/IrOx	78.9	-3.84269	9.1255	-9.17602	-9.17602	-3.68173	-6.94295	-7.24239	-7.3736	-2.33792
	78.7	16.6455	12.3625	-8.77876	-8.77876	-2.74992	-6.38583	-6.53373	-6.81699	-0.26609
	78.5	23.1337	16.5945	-8.3815	-8.3815	-1.73507	-5.81102	-5.71534	-6.23851	2.56848
	78.3	16.6218	22.4802	-7.98423	-7.98423	-0.61438	-5.21581	-4.68123	-5.63401	6.68872
	78.1	15.11	31.1257	-7.58697	-7.58697	0.64984	-4.59698	-3.18333	-4.99833	12.9066
	77.9	60.5982	44.1849	-7.18971	-7.18971	2.1259	-3.95066	-0.69322	-4.325	22.2691
	77.7	70.0863	63.7424	-6.79245	-6.79245	3.94403	-3.27213	3.76824	-3.60576	35.7383
	77.5	105.575	91.477	-6.39519	-6.39519	6.35222	-2.55565	11.7126	-2.83006	53.2172
	77.3	165.063	125.978	-5.99792	-5.99792	9.80718	-1.79414	24.9602	-1.98411	70.997
	77.1	160.551	159.849	-5.60066	-5.60066	15.1014	-0.97878	44.9125	-1.04959	79.4605
	76.9	175.039	187.4	-5.2034	-5.2034	23.5069	-0.0986	71.3879	-0.0016	71.7921
	76.7	275.527	214.497	-4.80614	-4.80613	36.8867	0.8604	101.523	1.19537	54.8063
	76.5	288.015	247.312	-4.40888	-4.40886	57.6737	1.916	129.371	2.59428	38.1218
	76.3	299.503	284.315	-4.01161	-4.01155	88.6131	3.09135	146.838	4.27857	25.4476
	76.1	322.992	321.549	-3.61435	-3.61411	132.177	4.41683	147.236	6.38323	16.8793
	75.9	366.48	359.608	-3.21709	-3.21624	189.662	5.93292	130.564	9.1243	11.456
	75.7	418.968	403.63	-2.81983	-2.81701	260.182	7.69531	103.51	12.8314	8.13015
	75.5	502.456	457.492	-2.42257	-2.41372	339.785	9.78304	74.1698	17.9649	6.0901
	75.3	586.944	519.926	-2.0253	-1.99899	421.087	12.3152	48.4888	25.0948	4.81285
	75.1	559.433	583.734	-1.62804	-1.55404	493.528	15.4819	29.3307	34.8082	3.99837
	74.9	623.921	637.242	-1.23078	-1.03385	544.68	19.5996	16.8773	47.4828	3.48184
	74.7	681.409	668.203	-0.83352	-0.33774	563.528	25.195	9.72718	62.7532	3.16962
	74.5	646.897	668.947	-0.43626	0.74452	545.476	33.1021	6.06035	78.3787	3.00446
	74.3	621.385	638.973	-0.03899	2.62155	495.12	44.5216	4.3647	89.2026	2.94854
	74.1	630.873	584.908	0.35827	6.02984	423.474	60.9593	3.6613	89.6001	2.97554
	73.9	531.362	521.369	0.75553	12.1933	342.966	83.9273	3.42171	79.5711	3.06663
	73.7	445.85	466.896	1.15279	22.9754	264.154	114.185	3.39782	64.7395	3.20796
	73.5	463.338	434.57	1.55006	40.9395	194.432	149.812	3.4837	50.2641	3.38922
	73.3	403.826	425.329	1.94732	69.2096	137.74	182.494	3.6349	38.384	3.60257
	73.1	431.314	428.165	2.34458	111.01	94.9707	196.77	3.83107	29.465	3.84199
	72.9	440.803	434.521	2.74184	168.821	64.8254	183.29	4.06103	23.1295	4.10282
	72.7	471.291	451.308	3.1391	243.281	44.832	151.401	4.31745	18.7904	4.38138
	72.5	507.779	488.315	3.53637	332.033	32.247	116.569	4.59504	15.8779	4.67473
	72.3	541.267	544.93	3.93363	429.055	24.6359	87.1064	4.88981	13.9313	4.98054
	72.1	627.755	611.355	4.33089	524.824	20.1361	64.9319	5.19864	12.6211	5.29688
	71.9	688.243	673.607	4.72815	607.611	17.4757	49.2893	5.51909	11.7314	5.62223
	71.7	707.731	717.602	5.12541	665.772	15.8619	38.6638	5.84923	11.1269	5.95528
	71.5	711.22	732.398	5.52268	690.415	14.8383	31.5512	6.18751	10.7245	6.29498
	71.3	718.708	712.6	5.91994	677.648	14.1568	26.7504	6.53268	10.471	6.64046
	71.1	686.196	659.329	6.3172	629.595	13.6871	23.4272	6.88369	10.331	6.99095
	70.9	660.684	579.551	6.71446	553.842	13.3609	21.0551	7.23973	10.2796	7.34584
	70.7	494.172	483.985	7.11172	461.483	13.1406	19.3173	7.60008	10.2984	7.7046
	70.5	398.661	384.384	7.50899	364.497	13.0033	18.0241	7.96417	10.3737	8.06677
	70.3	284.149	290.971	7.90625	273.253	12.9338	17.0563	8.33152	10.4949	8.43195
	70.1	203.637	210.786	8.30351	194.893	12.9208	16.3347	8.70171	10.6537	8.79982
	69.9	153.125	147.177	8.70077	132.833	12.9555	15.8038	9.07439	10.8438	9.17008
	69.7	102.613	100.238	9.09803	87.2233	13.0308	15.4229	9.44928	11.0598	9.54248
	69.5	38.1014	67.8805	9.4953	56.0136	13.1409	15.1618	9.8261	11.2977	9.9168
	69.3	16.5895	46.9644	9.89256	36.097	13.2811	14.9974	10.2047	11.5541	10.2928
	69.1	23.0777	34.246	10.2898	24.2546	13.4473	14.9117	10.5847	11.8263	10.6705
	68.9	0.56587	26.9472	10.6871	17.7279	13.6361	14.8909	10.9662	12.1121	11.0495
	68.7	7.05404	22.9777	11.0843	14.4426	13.8448	14.9239	11.3489	12.4094	11.4298
	68.5	15.5422	20.9226	11.4816	12.997	14.0709	15.0019	11.7327	12.7169	11.8112
	68.3	-6.96962	19.9061	11.8789	12.5258	14.3123	15.1179	12.1175	13.0331	12.1937
	68.1	7.51856	19.4276	12.2761	12.5374	14.5672	15.2661	12.5032	13.3571	12.5772
	67.9	19.0067	19.2214	12.6734	12.7732	14.8342	15.4418	12.8898	13.6877	12.9616
	67.7	-17.5051
	67.5	3.98307
	67.3	32.4712
	67.1	52.9594

## Sheet: Figure 4b
Figure 4b		XPS	Cu 2p
Cu2O-Pt/SiC	Ef / eV	raw data	fitted curve	baseline	peak 1	peak 2
	958.6	-123.643	-92.0264	-123.643	-96.2305	-119.439
	958.4	-18.3044	-90.0662	-123.482	-94.3346	-119.214
	958.2	144.966	-87.9366	-123.322	-92.2709	-118.987
	958	61.628	-85.6161	-123.161	-90.0178	-118.759
	957.8	117.29	-83.0787	-123.001	-87.5494	-118.53
	957.6	102.951	-80.2931	-122.84	-84.8344	-118.299
	957.4	-33.3867	-77.2225	-122.68	-81.836	-118.066
	957.2	29.2751	-73.8183	-122.519	-78.5059	-117.832
	957	-56.0631	-70.0224	-122.359	-74.7857	-117.595
	956.8	113.599	-65.7584	-122.198	-70.5994	-117.357
	956.6	89.2604	-60.9267	-122.037	-65.8473	-117.117
	956.4	47.9222	-55.3962	-121.877	-60.3982	-116.875
	956.2	48.584	-48.9862	-121.716	-54.0718	-116.631
	956	-1.75423	-41.4618	-121.556	-46.6331	-116.385
	955.8	134.907	-32.5112	-121.395	-37.7704	-116.136
	955.6	-100.431	-21.7306	-121.235	-27.0799	-115.886
	955.4	-70.7689	-8.61395	-121.075	-14.0557	-115.633
	955.2	-130.107	7.47144	-120.914	1.93485	-115.377
	955	32.2816	27.2593	-120.754	21.6253	-115.12
	954.8	78.4221	51.5815	-120.593	45.8476	-114.859
	954.6	83.6126	81.3278	-120.432	75.4913	-114.596
	954.4	-30.147	117.375	-120.272	111.433	-114.33
	954.2	131.043	160.549	-120.111	154.499	-114.061
	954	171.334	211.447	-119.951	205.285	-113.79
	953.8	197.974	270.329	-119.79	264.053	-113.515
	953.6	402.065	336.891	-119.63	330.498	-113.237
	953.4	329.255	409.924	-119.469	403.41	-112.955
	953.2	449.496	486.95	-119.309	480.311	-112.671
	953	528.786	563.539	-119.148	556.773	-112.382
	952.8	639.277	633.037	-118.988	626.139	-112.09
	952.6	780.967	686.96	-118.827	679.926	-111.794
	952.4	712.058	716.81	-118.667	709.637	-111.494
	952.2	578.798	717.119	-118.506	709.802	-111.19
	952	722.439	687.872	-118.346	680.408	-110.881
	951.8	575.529	634.559	-118.185	626.942	-110.568
	951.6	547.57	565.67	-118.025	557.896	-110.251
	951.4	502.06	489.716	-117.864	481.78	-109.928
	951.2	470.201	413.302	-117.704	405.199	-109.6
	951	301.841	340.86	-117.543	332.584	-109.267
	950.8	244.631	274.915	-117.383	266.46	-108.928
	950.6	255.672	216.652	-117.222	208.014	-108.584
	950.4	178.963	166.391	-117.062	157.562	-108.234
	950.2	117.853	123.84	-116.901	114.816	-107.877
	950	210.793	88.4104	-116.741	79.1831	-107.513
	949.8	-18.0161	59.2975	-116.58	49.8603	-107.143
	949.6	-120.577	35.6132	-116.42	25.9591	-106.766
	949.4	103.085	16.4736	-116.259	6.59499	-106.381
	949.2	-98.2537	1.03548	-116.099	-9.07553	-105.988
	949	-25.5919	-11.4314	-115.938	-21.7831	-105.587
	948.8	7.06986	-21.5516	-115.778	-32.1526	-105.177
	948.6	-26.2684	-29.8348	-115.617	-40.6942	-104.758
	948.4	11.3934	-36.6826	-115.457	-47.8099	-104.329
	948.2	-61.9448	-42.4104	-115.296	-53.8156	-103.891
	948	-57.283	-47.2518	-115.136	-58.9453	-103.442
	947.8	-155.621	-51.3835	-114.975	-63.3765	-102.982
	947.6	-148.959	-54.9377	-114.815	-67.2417	-102.511
	947.4	-129.298	-58.0127	-114.654	-70.6399	-102.027
	947.2	-86.6359	-60.686	-114.494	-73.6491	-101.53
	947	-125.974	-63.0147	-114.333	-76.3274	-101.02
	946.8	-107.312	-65.0448	-114.173	-78.7213	-100.496
	946.6	-147.651	-66.8134	-114.012	-80.8688	-99.9567
	946.4	-124.989	-68.3503	-113.852	-82.8002	-99.4016
	946.2	-93.327	-69.6816	-113.691	-84.543	-98.8297
	946	-44.6652	-70.8279	-113.531	-86.1184	-98.24
	945.8	-199.003	-71.807	-113.37	-87.5454	-97.6316
	945.6	-254.342	-72.6341	-113.21	-88.8402	-97.0033
	945.4	-5.67988	-73.3219	-113.049	-90.0166	-96.3542
	945.2	69.9819	-73.8819	-112.888	-91.0876	-95.6827
	945	-129.356	-74.3232	-112.728	-92.0636	-94.9875
	944.8	-135.695	-74.6538	-112.567	-92.954	-94.2673
	944.6	-126.033	-74.8803	-112.407	-93.767	-93.5203
	944.4	-124.371	-75.0083	-112.246	-94.5097	-92.7451
	944.2	-121.709	-75.0427	-112.086	-95.1893	-91.9394
	944	-46.0474	-74.9871	-111.925	-95.811	-91.1015
	943.8	41.6144	-74.8444	-111.765	-96.3802	-90.2292
	943.6	42.2762	-74.6169	-111.604	-96.9013	-89.32
	943.4	67.9379	-74.3062	-111.444	-97.3782	-88.3718
	943.2	-47.5997	-73.913	-111.283	-97.8151	-87.3813
	943	76.2615	-73.4377	-111.123	-98.215	-86.3456
	942.8	56.9233	-72.88	-110.962	-98.5808	-85.2616
	942.6	75.585	-72.239	-110.802	-98.9154	-84.1255
	942.4	125.247	-71.5133	-110.641	-99.2208	-82.9338
	942.2	-82.9086	-70.7004	-110.481	-99.4997	-81.6816
	942	71.5704	-69.7979	-110.32	-99.7539	-80.3643
	941.8	144.232	-68.8023	-110.16	-99.9851	-78.977
	941.6	49.8939	-67.7096	-109.999	-100.195	-77.5138
	941.4	-10.5557	-66.5153	-109.839	-100.385	-75.9689
	941.2	-79.2175	-65.2132	-109.678	-100.557	-74.3345
	941	-69.8793	-63.7972	-109.518	-100.712	-72.6033
	940.8	-22.5411	-62.26	-109.357	-100.85	-70.7668
	940.6	141.203	-60.5931	-109.197	-100.974	-68.8156
	940.4	29.8646	-58.7874	-109.036	-101.084	-66.7396
	940.2	2.09331	-56.831	-108.876	-101.181	-64.526
	940	58.1882	-54.7119	-108.715	-101.265	-62.1619
	939.8	92.85	-52.4161	-108.555	-101.338	-59.6324
	939.6	166.512	-49.9271	-108.394	-101.401	-56.9207
	939.4	-141.173	-47.2271	-108.234	-101.453	-54.0081
	939.2	-123.835	-44.293	-108.073	-101.495	-50.8708
	939	75.4971	-41.1003	-107.913	-101.529	-47.4839
	938.8	60.1589	-37.6195	-107.752	-101.554	-43.8174
	938.6	3.82065	-33.8158	-107.592	-101.572	-39.8358
	938.4	98.4824	-29.6488	-107.431	-101.581	-35.4986
	938.2	-85.1442	-25.0662	-107.271	-101.584	-30.7528
	938	-69.806	-20.0089	-107.11	-101.58	-25.5391
	937.8	97.4678	-14.4042	-106.95	-101.57	-19.7843
	937.6	-16.1295	-8.16337	-106.789	-101.553	-13.3993
	937.4	55.7913	-1.18131	-106.629	-101.531	-6.2789
	937.2	66.4531	6.67592	-106.468	-101.504	1.71133
	937	-124.115	15.5623	-106.308	-101.471	10.7256
	936.8	31.7767	25.6636	-106.147	-101.433	20.9499
	936.6	4.43845	37.1986	-105.987	-101.391	32.6033
	936.4	66.1002	50.4178	-105.826	-101.345	45.9365
	936.2	19.762	65.6206	-105.666	-101.294	61.2491
	936	-59.4238	83.1317	-105.505	-101.239	78.866
	935.8	77.0856	103.314	-105.344	-101.181	99.15
	935.6	170.747	126.558	-105.184	-101.119	122.493
	935.4	130.409	153.268	-105.023	-101.053	149.298
	935.2	294.071	183.882	-104.863	-100.984	180.003
	935	289.733	218.804	-104.703	-100.913	215.014
	934.8	326.394	258.416	-104.542	-100.838	254.712
	934.6	191.056	303.039	-104.382	-100.76	299.417
	934.4	336.718	352.866	-104.221	-100.679	349.324
	934.2	393.38	407.968	-104.061	-100.596	404.504
	934	424.042	468.105	-103.9	-100.511	464.716
	933.8	580.703	532.658	-103.739	-100.423	529.341
	933.6	509.365	600.448	-103.579	-100.332	597.202
	933.4	663.027	669.53	-103.418	-100.24	666.351
	933.2	695.689	737.112	-103.258	-100.145	733.999
	933	807.351	799.394	-103.097	-100.048	796.345
	932.8	935.012	851.871	-102.937	-99.9498	848.884
	932.6	842.674	889.883	-102.776	-99.8493	886.956
	932.4	905.336	909.516	-102.616	-99.7471	906.647
	932.2	967.998	908.575	-102.455	-99.6431	905.763
	932	938.659	887.174	-102.295	-99.5375	884.417
	931.8	834.321	847.725	-102.134	-99.4302	845.021
	931.6	727.983	794.26	-101.974	-99.3215	791.608
	931.4	696.645	731.48	-101.813	-99.2113	728.878
	931.2	833.307	663.798	-101.653	-99.0996	661.245
	931	505.968	594.92	-101.492	-98.9866	592.414
	930.8	593.63	527.585	-101.332	-98.8723	525.126
	930.6	416.292	463.635	-101.171	-98.7568	461.221
	930.4	229.954	404.202	-101.011	-98.64	401.831
	930.2	437.615	349.821	-100.85	-98.522	347.492
	930	310.277	300.704	-100.69	-98.4029	298.418
	929.8	214.939	256.793	-100.529	-98.2827	254.547
	929.6	117.601	217.862	-100.369	-98.1615	215.654
	929.4	103.263	183.593	-100.208	-98.0392	181.423
	929.2	212.924	153.578	-100.048	-97.916	151.446
	929	116.586	127.415	-99.8872	-97.7918	125.32
	928.8	-10.7521	104.683	-99.7267	-97.6667	102.623
	928.6	5.90966	84.9693	-99.5662	-97.5406	82.9438
	928.4	-64.4286	67.8911	-99.4057	-97.4138	65.8992
	928.2	133.233	53.078	-99.2452	-97.2861	51.1189
	928	62.895	40.2106	-99.0847	-97.1576	38.2835
	927.8	37.5568	29.0009	-98.9242	-97.0283	27.105
	927.6	60.2186	19.1976	-98.7636	-96.8983	17.3322
	927.4	-36.1197	10.5874	-98.6031	-96.7675	8.75181
	927.2	-0.45788	2.98232	-98.4426	-96.636	1.17574
	927	39.2039	-3.76841	-98.2821	-96.5039	-5.54662
	926.8	35.8657	-9.79244	-98.1216	-96.3711	-11.5429
	926.6	-66.4725	-15.1955	-97.9611	-96.2377	-16.9189
	926.4	-164.811	-20.0632	-97.8006	-96.1036	-21.7602
	926.2	52.851	-24.4706	-97.6401	-95.9689	-26.1418
	926	139.513	-28.4756	-97.4796	-95.8336	-30.1215
	925.8	-48.8254	-32.1275	-97.3191	-95.6978	-33.7487
	925.6	43.8364	-35.4676	-97.1586	-95.5614	-37.0648
	925.4	67.4981	-38.5299	-96.9981	-95.4245	-40.1034
	925.2	54.1599	-41.3458	-96.8375	-95.2871	-42.8963
	925	11.8217	-43.9397	-96.677	-95.1492	-45.4676
	924.8	-96.5165	-46.3335	-96.5165	-95.0107	-47.8393
Cu2O-Pt/SiC/IrOx	958	-90.7808	-75.505	-91.7808	-76.8737	-90.4121
	957.8	70.4781	-75.427	-92.7768	-76.817	-91.3867
	957.6	19.737	-74.5809	-93.1194	-75.9928	-91.7075
	957.4	7.99585	-73.8063	-93.665	-75.2406	-92.2307
	957.2	59.2547	-72.9245	-94.2557	-74.3818	-92.7985
	957	178.514	-71.6578	-94.6376	-73.1386	-93.1569
	956.8	133.773	-69.7042	-94.5377	-71.2089	-93.033
	956.6	-30.9686	-67.6905	-94.6184	-69.2199	-93.0891
	956.4	55.2903	-66.0568	-95.3622	-67.6114	-93.8075
	956.2	78.5492	-63.7344	-95.7556	-65.3149	-94.1751
	956	81.808	-60.9113	-96.0537	-62.5183	-94.4467
	955.8	49.0669	-57.5797	-96.3376	-59.2139	-94.7034
	955.6	81.3258	-53.7642	-96.7521	-55.4263	-95.09
	955.4	130.585	-49.0317	-97.0351	-50.7224	-95.3444
	955.2	36.8436	-43.0516	-97.1186	-44.7716	-95.3985
	955	-66.8975	-35.9954	-97.5792	-37.7456	-95.829
	954.8	-144.639	-27.2594	-98.4557	-29.0404	-96.6746
	954.6	-59.3798	-15.737	-99.6416	-17.5498	-97.8288
	954.4	-217.121	0.71678	-100.48	-1.12865	-98.6341
	954.2	50.138	23.2276	-101.949	21.3487	-100.07
	954	-50.3969	56.2109	-102.337	54.2976	-100.424
	953.8	125.344	101.321	-103.128	99.3726	-101.179
	953.6	239.915	162.814	-103.208	160.829	-101.223
	953.4	420.827	242.845	-102.826	240.823	-100.804
	953.2	269.568	342.463	-101.718	340.403	-99.6569
	953	534.309	458.006	-101.223	455.906	-99.1224
	952.8	722.05	583.832	-99.6638	581.692	-97.5228
	952.6	539.791	704.64	-97.3552	702.457	-95.1723
	952.4	754.532	795.178	-95.7897	792.952	-93.5637
	952.2	866.273	831.265	-93.366	828.995	-91.0956
	952	820.014	800.555	-90.502	798.239	-88.1859
	951.8	620.245	714.307	-87.8358	711.944	-85.4726
	951.6	706.496	597.744	-85.9848	595.332	-83.573
	951.4	624.238	475.796	-83.7938	473.334	-81.332
	951.2	410.021	362.691	-81.943	360.177	-79.4295
	951	405.72	265.254	-80.9621	262.687	-78.3953
	950.8	231.461	186.635	-80.0025	184.013	-77.3807
	950.6	-20.2021	125.414	-79.7484	122.736	-77.0698
	950.4	162.943	78.8629	-80.5086	76.1257	-77.7714
	950.2	45.6843	45.5673	-80.5284	42.7694	-77.7306
	950	-145.425	21.1911	-81.0202	18.3306	-78.1598
	949.8	93.1666	2.73296	-82.2795	-0.19223	-79.3543
	949.6	-203.908	-10.1691	-82.5731	-13.1612	-79.581
	949.4	-205.649	-21.1666	-84.0617	-24.228	-81.0003
	949.2	-145.39	-30.0712	-85.5512	-33.2043	-82.4181
	949	-176.131	-37.2722	-86.7922	-40.4795	-83.5848
	948.8	-131.872	-43.5432	-88.1519	-46.8274	-84.8676
	948.6	-111.613	-48.8415	-89.3279	-52.2054	-85.964
	948.4	-218.354	-53.4357	-90.4176	-56.8823	-86.9711
	948.2	-150.095	-57.9599	-91.9328	-61.4922	-88.4006
	948	-245.837	-61.7951	-93.167	-65.4162	-89.5458
	947.8	-108.578	-65.6704	-94.7817	-69.3838	-91.0683
	947.6	-191.319	-68.6997	-95.8372	-72.509	-92.0279
	947.4	-251.06	-71.8138	-97.2217	-75.7227	-93.3128
	947.2	-150.801	-74.9548	-98.8411	-78.9672	-94.8287
	947	-97.5422	-77.5058	-100.05	-81.6259	-95.9302
	946.8	142.717	-79.6817	-101.04	-83.914	-96.808
	946.6	-106.024	-80.7504	-101.059	-85.0994	-96.7098
	946.4	-33.7655	-82.7012	-102.079	-87.1716	-97.6083
	946.2	-69.5067	-84.252	-102.804	-88.8492	-98.2065
	946	-53.2478	-85.8507	-103.67	-90.58	-98.9403
	945.8	-132.989	-87.2972	-104.467	-92.1645	-99.5993
	945.6	-158.73	-88.987	-105.581	-93.9983	-100.57
	945.4	19.5289	-90.7085	-106.795	-95.8702	-101.634
	945.2	61.7878	-91.6465	-107.287	-96.9655	-101.968
	945	-259.953	-92.3566	-107.606	-97.8402	-102.122
	944.8	-116.695	-94.3098	-109.219	-99.9657	-103.564
	944.6	-124.436	-95.6325	-110.249	-101.469	-104.413
	944.4	91.8233	-96.9381	-111.307	-102.964	-105.281
	944.2	-154.918	-97.3278	-111.489	-103.552	-105.265
	944	-139.659	-98.6715	-112.664	-105.104	-106.231
	943.8	-32.4001	-99.9122	-113.772	-106.564	-107.121
	943.6	-45.1412	-100.682	-114.445	-107.563	-107.563
	943.4	-57.8823	-101.466	-115.166	-108.59	-108.041
	943.2	34.3766	-102.265	-115.935	-109.645	-108.555
	943	106.635	-102.659	-116.33	-110.307	-108.681
	942.8	-176.106	-102.728	-116.432	-110.66	-108.499
	942.6	-12.8468	-103.903	-117.672	-112.136	-109.439
	942.4	-85.5879	-104.386	-118.25	-112.936	-109.7
	942.2	93.671	-105.127	-119.119	-114.013	-110.233
	942	15.9299	-105.111	-119.262	-114.352	-110.02
	941.8	81.1888	-105.374	-119.718	-114.993	-110.098
	941.6	-48.5523	-105.34	-119.909	-115.36	-109.888
	941.4	-146.293	-105.792	-120.621	-116.238	-110.175
	941.2	-24.0346	-106.598	-121.725	-117.498	-110.825
	941	-75.7757	-106.87	-122.331	-118.253	-110.948
	940.8	-78.5168	-107.307	-123.144	-119.207	-111.245
	940.6	-168.258	-107.71	-123.964	-120.161	-111.513
	940.4	14.0009	-108.425	-125.143	-121.466	-112.102
	940.2	-88.7402	-108.353	-125.582	-122.026	-111.909
	940	-85.4813	-108.64	-126.434	-122.993	-112.081
	939.8	-177.222	-108.855	-127.269	-123.938	-112.186
	939.6	-218.964	-109.373	-128.47	-125.243	-112.601
	939.4	64.2954	-109.989	-129.835	-126.707	-113.116
	939.2	-46.4457	-109.384	-130.053	-127.02	-112.417
	939	-195.187	-109.143	-130.716	-127.774	-112.085
	938.8	-211.928	-109.408	-131.976	-129.121	-112.264
	938.6	-257.669	-109.635	-133.298	-130.525	-112.407
	938.4	-257.41	-109.926	-134.799	-132.106	-112.619
	938.2	-234.151	-110.079	-136.292	-133.675	-112.696
	938	-149.892	-109.977	-137.686	-135.142	-112.521
	937.8	-251.634	-109.346	-138.735	-136.261	-111.82
	937.6	-156.375	-108.891	-140.19	-137.783	-111.299
	937.4	-203.116	-107.76	-141.255	-138.912	-110.103
	937.2	-185.857	-106.437	-142.504	-140.223	-108.718
	937	-205.598	-104.54	-143.679	-141.457	-106.761
	936.8	-55.3391	-102.045	-144.928	-142.764	-104.209
	936.6	-187.08	-98.0233	-145.567	-143.458	-100.133
	936.4	-210.821	-93.2842	-146.735	-144.678	-95.3409
	936.2	-226.562	-86.9457	-147.993	-145.987	-88.9515
	936	-145.304	-78.4053	-149.309	-147.352	-80.3621
	935.8	-130.045	-66.5559	-150.293	-148.383	-68.4654
	935.6	-18.7858	-50.798	-151.211	-149.347	-52.6619
	935.4	-8.52696	-29.7475	-151.678	-149.858	-31.5675
	935.2	-110.268	-2.68942	-152.102	-150.324	-4.46693
	935	143.777	31.0761	-152.933	-151.197	29.3395
	934.8	85.1692	74.0965	-152.739	-151.042	72.3995
	934.6	243.561	126.062	-152.781	-151.122	124.403
	934.4	303.954	188.482	-152.185	-150.563	186.861
	934.2	143.346	261.204	-151.348	-149.762	259.618
	934	304.285	342.932	-151.162	-149.61	341.38
	933.8	492.13	433.846	-150.328	-148.81	432.328
	933.6	589.523	532.101	-148.741	-147.255	530.615
	933.4	759.062	634.433	-146.768	-145.314	632.979
	933.2	589.321	737.367	-144.121	-142.697	735.943
	933	750.58	834.719	-142.168	-140.773	833.324
	932.8	946.838	922.197	-139.573	-138.207	920.831
	932.6	863.097	993.825	-136.199	-134.861	992.486
	932.4	991.356	1042.6	-133.175	-131.864	1041.29
	932.2	1042.62	1064.91	-129.647	-128.362	1063.63
	932	1020.87	1058.43	-125.927	-124.667	1057.17
	931.8	907.133	1023.95	-122.31	-121.074	1022.72
	931.6	764.445	964.96	-119.165	-117.953	963.748
	931.4	807.651	886.949	-116.607	-115.418	885.761
	931.2	937.91	796.755	-113.885	-112.719	795.589
	931	567.168	700.574	-110.65	-109.506	699.43
	930.8	665.427	601.446	-108.921	-107.798	600.323
	930.6	443.686	505.383	-106.803	-105.701	504.28
	930.4	296.945	414.271	-105.587	-104.504	413.189
	930.2	418.204	330.58	-104.966	-103.903	329.517
	930	82.4629	256.776	-103.859	-102.816	255.732
	929.8	277.976	191.611	-104.109	-103.084	190.585
	929.6	-71.0193	137.186	-103.571	-102.564	136.179
	929.4	196.239	90.7821	-104.44	-103.45	89.7925
	929.2	142.498	53.9794	-104.229	-103.257	53.0069
	929	134.757	24.4174	-104.236	-103.28	23.4616
	928.8	-33.9838	1.12789	-104.273	-103.334	0.18831
	928.6	-31.7249	-17.6695	-104.99	-104.067	-18.5933
	928.4	67.534	-32.3214	-105.695	-104.787	-33.2298
	928.2	11.7928	-43.3559	-105.998	-105.105	-44.2492
	928	23.0517	-52.1555	-106.523	-105.645	-53.0341
	927.8	-123.689	-59.0633	-107.002	-106.138	-59.9275
	927.6	-19.4305	-65.1943	-108.069	-107.219	-66.0446
	927.4	-87.1716	-69.8966	-108.712	-107.875	-70.7332
	927.2	-29.9127	-74.1342	-109.625	-108.802	-74.9576
	927	-51.6538	-77.5946	-110.304	-109.494	-78.4049
	926.8	-146.395	-80.7341	-111.068	-110.27	-81.5317
	926.6	-122.136	-83.9428	-112.21	-111.425	-84.728
	926.4	44.1228	-86.8072	-113.25	-112.477	-87.5804
	926.2	63.3817	-88.8049	-113.617	-112.855	-89.5662
	926	-119.359	-90.5639	-113.904	-113.154	-91.3136
	925.8	106.9	-92.9228	-114.926	-114.188	-93.6612
	925.6	16.1583	-94.2506	-115.033	-114.305	-94.978
	925.4	-134.583	-95.8418	-115.505	-114.788	-96.5584
	925.2	11.6761	-97.9489	-116.581	-115.875	-98.6549
	925	-117.065	-99.383	-117.065	-116.369	-100.079

## Sheet: Figure 4c
Figure 4c		XPS	Ir 4f
Pt/SiC/IrOx	Ef / eV	raw data	fitted curve	baseline	peak 1	peak 2
	69.5	-32.0416	-16.3597	-32.0416	-20.1581	-28.2432
	69.3	-21.6881	-14.8273	-32.0416	-18.8558	-28.0131
	69.1	-7.3345	-12.9917	-32.0509	-17.2716	-27.7711
	68.9	13.0191	-10.7095	-32.0731	-15.2647	-27.5179
	68.7	7.37262	-7.73991	-32.1137	-12.5977	-27.2559
	68.5	-33.2738	-3.66045	-32.1492	-8.85157	-26.9581
	68.3	3.07974	2.18069	-32.1482	-3.37879	-26.5887
	68.1	2.4333	10.6225	-32.1799	4.65457	-26.2119
	67.9	49.7869	22.934	-32.211	16.5116	-25.7886
	67.7	21.1404	40.6157	-32.2847	33.6855	-25.3545
	67.5	112.494	65.4561	-32.3327	57.956	-24.8326
	67.3	171.847	98.9863	-32.4629	90.8427	-24.3194
	67.1	227.201	142.399	-32.6466	133.523	-23.7705
	66.9	236.555	195.902	-32.8802	186.182	-23.1598
	66.7	316.908	258.326	-33.1225	247.613	-22.4098
	66.5	322.262	326.585	-33.4372	314.671	-21.5232
	66.3	368.615	395.701	-33.757	382.269	-20.3255
	66.1	450.969	458.553	-34.1188	443.1	-18.6663
	65.9	540.322	506.568	-34.5549	488.271	-16.2575
	65.7	484.676	531.76	-35.0718	509.266	-12.5781
	65.5	519.03	530.347	-35.5391	501.483	-6.67524
	65.3	476.383	505.122	-36.0377	466.508	2.57644
	65.1	495.737	464.881	-36.4984	411.494	16.8892
	64.9	449.09	420.661	-36.9769	345.429	38.255
	64.7	385.444	383.001	-37.4139	276.565	69.0228
	64.5	342.797	360.333	-37.7941	211.152	111.387
	64.3	339.151	358.285	-38.1362	153.265	166.884
	64.1	376.505	379.239	-38.4754	104.99	235.773
	63.9	398.858	422.047	-38.8485	66.773	316.426
	63.7	454.212	482.074	-39.2421	37.8952	404.937
	63.5	584.565	551.428	-39.6857	16.8851	494.858
	63.3	650.919	619.622	-40.2469	1.96368	577.412
	63.1	698.272	674.807	-40.8684	-8.45987	642.398
	62.9	691.626	705.54	-41.5329	-15.7597	679.767
	62.7	683.979	703.947	-42.1921	-20.9521	682.707
	62.5	682.333	668.58	-42.845	-24.788	650.523
	62.3	665.687	604.752	-43.4969	-27.7699	589.025
	62.1	476.04	521.864	-44.1346	-30.1957	507.925
	61.9	404.394	430.288	-44.6022	-32.0976	417.783
	61.7	303.747	338.904	-45.0059	-33.6928	327.591
	61.5	227.101	254.579	-45.3195	-35.0211	244.281
	61.3	134.454	181.671	-45.5644	-36.1449	172.251
	61.1	120.808	122.193	-45.7263	-37.0764	113.544
	60.9	63.1615	76.0946	-45.876	-37.9054	68.124
	60.7	-0.48499	42.0441	-45.974	-38.6064	34.6764
	60.5	-45.1314	17.9344	-46.0149	-39.1851	11.1046
	60.3	-39.7779	1.43935	-46.0157	-39.6676	-4.9088
	60.1	-43.4243	-9.60882	-46.0213	-40.1062	-15.5239
	59.9	-57.0707	-16.938	-46.0237	-40.4992	-22.4624
	59.7	-51.7172	-21.8358	-46.0137	-40.8429	-27.0066
	59.5	-44.3636	-25.2166	-46.0086	-41.1588	-30.0664
	59.3	-46.0101	-27.6651	-46.0101	-41.4526	-32.2225
Cu2O/Pt/SiC/IrOx	68.7	-71.8891	-65.3012	-71.8891	-65.7632	-71.4271
	68.5	-82.3769	-64.2061	-71.8891	-64.7002	-71.395
	68.3	-65.6429	-62.6586	-71.8642	-63.1883	-71.3345
	68.1	-52.9089	-60.4872	-71.879	-61.0563	-71.3098
	67.9	-82.8251	-57.3473	-71.9241	-57.9604	-71.3109
	67.7	-70.8693	-52.7021	-71.8981	-53.3645	-71.2358
	67.5	-51.6033	-46.1484	-71.9006	-46.8661	-71.1829
	67.3	8.24884	-37.2089	-71.9488	-37.989	-71.1687
	67.1	0.51485	-25.6166	-72.1395	-26.4678	-71.2883
	66.9	2.78086	-11.1362	-72.3123	-12.069	-71.3795
	66.7	7.95313	5.83282	-72.4909	4.80473	-71.4628
	66.5	27.3129	24.2927	-72.6822	23.1501	-71.5396
	66.3	46.8053	42.4567	-72.9199	41.1696	-71.6329
	66.1	50.5393	57.7363	-73.2046	56.2532	-71.7215
	65.9	66.2733	67.0904	-73.4989	65.3169	-71.7253
	65.7	82.0073	68.1282	-73.8312	65.8887	-71.5917
	65.5	57.7413	60.734	-74.2018	57.7069	-71.1748
	65.3	36.8844	47.3576	-74.5156	42.9766	-70.1346
	65.1	31.1504	31.4775	-74.7804	24.7973	-68.1002
	64.9	17.4164	16.3552	-75.0323	5.89639	-64.5735
	64.7	25.6824	4.61636	-75.2522	-11.7748	-58.861
	64.5	-11.0516	-1.91808	-75.4922	-27.1302	-50.28
	64.3	31.2144	-2.01381	-75.6454	-39.5733	-38.0859
	64.1	54.4804	4.45535	-75.8995	-49.2882	-22.1559
	63.9	40.7464	16.9432	-76.2095	-56.5467	-2.71964
	63.7	25.0125	34.0022	-76.4876	-61.7396	19.2542
	63.5	65.2785	53.2263	-76.729	-65.3702	41.8675
	63.3	80.5445	71.4222	-77.0667	-68.0234	62.3789
	63.1	74.8105	85.3425	-77.4415	-69.9953	77.8964
	62.9	97.0765	92.1068	-77.8035	-71.4905	85.7938
	62.7	63.3425	89.9098	-78.2193	-72.7444	84.4349
	62.5	69.6085	78.9653	-78.5559	-73.7294	74.1388
	62.3	73.8745	60.973	-78.9083	-74.6041	56.6688
	62.1	63.1405	38.6932	-79.2716	-75.4013	34.823
	61.9	21.4065	15.0626	-79.6102	-76.1084	11.5608
	61.7	-9.32746	-7.37164	-79.8504	-76.6659	-10.5561
	61.5	-44.0615	-26.9071	-80.0181	-77.1097	-29.8155
	61.3	-60.7955	-42.6509	-80.1036	-77.4372	-45.3173
	61.1	-58.5294	-54.5134	-80.1495	-77.6965	-56.9664
	60.9	-86.2634	-62.9399	-80.2009	-77.9369	-65.204
	60.7	-63.9974	-68.5367	-80.1865	-78.0907	-70.6325
	60.5	-88.7314	-72.1582	-80.225	-78.2796	-74.1036
	60.3	-82.4654	-74.3454	-80.2048	-78.3943	-76.1559
	60.1	-80.1994	-75.6766	-80.1994	-78.5104	-77.3656

## Sheet: Figure 5a
Figure 5a
	Pt content (%)	HCOOH (μmol g-1 h-1)
	0	24.06
	0.83	41.13
	1.3	57.74
	1.9	43.65
	2.6	31.67

## Sheet: Figure 5b
Figure 5b
	Cu2O content (%)	HCOOH (μmol g-1 h-1)
	0	57.74
	0.52	163.25
	1.2	211.25
	1.9	304.65
	2.5	238.71
	2.7	173.59

## Sheet: Figure 5c
Figure 5c
	IrOx content (%)	HCOOH (μmol g-1 h-1)
	0	57.74
	0.87	140.4
	1.6	251.3
	2.3	472
	2.6	463
	2.8	250.1

## Sheet: Figure 5d
Figure 5d
	Cu2O content (%)	IrOx content (%)	HCOOH (μmol g-1 h-1)
	0	0	57.74
	0.95	1.1	369.24
	1.3	1.6	529.19
	1.8	2.2	896.71
	2.1	2.6	654.72
	2.3	3.1	518.93
	2.7	3.2	421.99

## Sheet: Figure 6a
Figure 6a
	Time (h)	O2 (μmol g-1)	HCOOH (μmol g-1)
	0	0	0
	2	800.45	1800.85
	4	1645.41	3580.67
	6	2807.54	5498.42
	8	3481.89	7173.68

[truncated: 28 more sheets: Figure 6b, Figure 6c, Figure 7a, Figure 7b, Figure 8a, Figure 8b, Figure 8c, Figure 8d, Figure S1, Figure S2, Figure S7, Figure S8, Figure S9, Figure S10 Pt, Figure S10 Ir, Figure S10 Cu, Figure S11, Figure S12, Figure S13, Figure S14 …]
